# Supplementary material for: Revision of the Neotropical water scavenger beetle genus Quadriops Hansen, 1999 (Coleoptera, Hydrophilidae, Acidocerinae)
Source: Zookeys. 2017 Oct 3;(705):115–41. doi: 10.3897/zookeys.705.19815 (PMC5674056; doi:10.3897/zookeys.705.19815)
Supplement: XML Treatment for Quadriops [file zookeys.705.19815-treatment1.xml]

<!DOCTYPE tp:taxon-treatment
  PUBLIC "-//TaxonX//DTD Taxonomic Treatment Publishing DTD v0 20100105//EN" "tax-treatment-NSO.dtd">
<tp:taxon-treatment xmlns:tp="http://www.plazi.org/taxpub"><tp:treatment-meta><kwd-group><label>Taxon classification</label><kwd><named-content xmlns:xlink="http://www.w3.org/1999/xlink" content-type="kingdom">Animalia</named-content></kwd><kwd><named-content xmlns:xlink="http://www.w3.org/1999/xlink" content-type="order">Coleoptera</named-content></kwd><kwd><named-content xmlns:xlink="http://www.w3.org/1999/xlink" content-type="family">Hydrophilidae</named-content></kwd></kwd-group><mixed-citation publication-type="journal"><person-group><name><surname>Girón</surname><given-names>Jennifer C.</given-names></name><name><surname>Short</surname><given-names>Andrew Edward Z.</given-names></name></person-group><article-title>Revision of the Neotropical water scavenger beetle genus <italic><tp:taxon-name><tp:taxon-name-part taxon-name-part-type="genus" reg="Quadriops">Quadriops</tp:taxon-name-part></tp:taxon-name></italic> Hansen, 1999 (<tp:taxon-name><tp:taxon-name-part taxon-name-part-type="order">Coleoptera</tp:taxon-name-part></tp:taxon-name>, <tp:taxon-name><tp:taxon-name-part taxon-name-part-type="family">Hydrophilidae</tp:taxon-name-part></tp:taxon-name>, <tp:taxon-name><tp:taxon-name-part taxon-name-part-type="subfamily">Acidocerinae</tp:taxon-name-part></tp:taxon-name>)</article-title><source>Zookeys</source><day>3</day><month>10</month><year>2017</year><volume>2017</volume><issue>705</issue><fpage>115</fpage><lpage>141</lpage><pub-id pub-id-type="doi">10.3897/zookeys.705.19815</pub-id></mixed-citation></tp:treatment-meta><tp:nomenclature><tp:taxon-name>
              <tp:taxon-name-part taxon-name-part-type="genus" reg="Quadriops">Quadriops</tp:taxon-name-part>
            </tp:taxon-name><tp:taxon-authority>Hansen, 1999</tp:taxon-authority><tp:nomenclature-citation-list><tp:nomenclature-citation><tp:taxon-name>
                  <tp:taxon-name-part taxon-name-part-type="genus" reg="Quadriops">Quadriops</tp:taxon-name-part>
                </tp:taxon-name><comment>Hansen, 1999: 131.</comment></tp:nomenclature-citation></tp:nomenclature-citation-list></tp:nomenclature><tp:treatment-sec sec-type="Type species" id="SECID0ECJKL"><title>Type species.</title><p><italic><tp:taxon-name><tp:taxon-name-part taxon-name-part-type="genus" reg="Quadriops">Quadriops</tp:taxon-name-part> <tp:taxon-name-part taxon-name-part-type="species" reg="depressus">depressus</tp:taxon-name-part></tp:taxon-name></italic> Hansen, 1999 by original designation.</p></tp:treatment-sec><tp:treatment-sec sec-type="Differential diagnosis" id="SECID0ECOAE"><title>Differential diagnosis.</title><p>Small to very small beetles, total body length 1.6–2.6 mm, width 1.1–1.6 mm. Color yellowish to reddish to dark brown. Body shape oval in dorsal view; subhemispherical and sometimes dorsally flattened in lateral view (see Figs <xref ref-type="fig" rid="F1">1</xref>–<xref ref-type="fig" rid="F3">3</xref>). Frons lateral and posteriorly expanded, forming a canthus that completely divides the eyes in dorsal and ventral portions (e.g. Fig. <xref ref-type="fig" rid="F1">1B</xref>, <xref ref-type="fig" rid="F3">3B</xref>). Antennae with nine antennomeres (e.g. Fig. <xref ref-type="fig" rid="F2">2C</xref>). Maxillary palps curved inward, rather short and stout (e.g. Figs <xref ref-type="fig" rid="F1">1C</xref>, <xref ref-type="fig" rid="F2">2G</xref>). Elytra with punctures either irregularly distributed (Fig. <xref ref-type="fig" rid="F1">1</xref>) or forming ten well defined longitudinal rows, with additional elytral ground punctures along interstriae (Figs <xref ref-type="fig" rid="F2">2</xref>, <xref ref-type="fig" rid="F3">3</xref>); elytra without sutural striae, narrowly explanate anteriorly, explanation gradually broader towards apex (see Figs <xref ref-type="fig" rid="F1">1</xref>–<xref ref-type="fig" rid="F3">3</xref>). Posterior elevation of mesoventrite, usually with a well-defined transverse ridge (except in <italic><tp:taxon-name><tp:taxon-name-part taxon-name-part-type="genus" reg="Quadriops">Q.</tp:taxon-name-part> <tp:taxon-name-part taxon-name-part-type="species" reg="dentatus">dentatus</tp:taxon-name-part></tp:taxon-name></italic> which possesses an acute tooth). Posterior femora glabrous with the exception of a few very scattered small setae. Fifth abdominal ventrite apically rounded and without stout setae (e.g. Fig. <xref ref-type="fig" rid="F1">1C</xref>).</p><fig id="F3" position="float" orientation="portrait"><label>Figure 3.</label><caption><p>Habitus and labels of <italic><tp:taxon-name><tp:taxon-name-part taxon-name-part-type="genus" reg="Quadriops">Quadriops</tp:taxon-name-part></tp:taxon-name></italic> spp.: <italic><tp:taxon-name><tp:taxon-name-part taxon-name-part-type="genus" reg="Quadriops">Q.</tp:taxon-name-part> <tp:taxon-name-part taxon-name-part-type="species" reg="reticulatus">reticulatus</tp:taxon-name-part></tp:taxon-name></italic> (holotype): <bold>A</bold> dorsal view <bold>B</bold> lateral view <bold>C</bold> ventral view <bold>D</bold> labels; <italic><tp:taxon-name><tp:taxon-name-part taxon-name-part-type="genus" reg="Quadriops">Q.</tp:taxon-name-part> <tp:taxon-name-part taxon-name-part-type="species" reg="clusia">clusia</tp:taxon-name-part></tp:taxon-name></italic> sp. n.: <bold>E</bold> dorsal view <bold>F</bold> lateral view <bold>G</bold> ventral view <bold>H</bold> holotype labels. Scale bar 1 mm.</p></caption><graphic xmlns:xlink="http://www.w3.org/1999/xlink" xlink:href="zookeys-705-115-g003.jpg" id="oo_159226.jpg" position="float" orientation="portrait" xlink:type="simple"/></fig></tp:treatment-sec><tp:treatment-sec sec-type="description" id="SECID0E3RAE"><title>Description.</title><p>Body broadly oval, weakly convex, with dorsum distinctly flattened in some species. <bold>Head.</bold> Eyes completely divided into dorsal and ventral faces by lateral canthus of the frons; dorsal face of eye tear-drop shaped, smaller in size relative to the ventral face. Antennae (see Fig. <xref ref-type="fig" rid="F4">4A</xref>) with 9 antennomeres, usually paler than general coloration of head; antennomere 1 reaching midpoint of ventral face of eye (reaching cardo-stipes joint), nearly 1.5-times longer than antennomere 2; antennomere 3 nearly as long as antennomeres 4–5 combined; antennomere 6 forming a rather small, but well differentiated cupule, antennomeres 7–9 similar in size, slightly flattened, forming a loosely articulated, pubescent club; setae at apex of antennomere 9 longer than general pubescence of club. Temporae forming a rather flat surface behind the eyes, densely covered by setae (hydrofuge pubescence, see Fig. <xref ref-type="fig" rid="F4">4B</xref>). Frons and clypeus (see Fig. <xref ref-type="fig" rid="F4">4A, C</xref>) with ground punctures uniformly distributed over the surface, accompanied by scattered seta-bearing systematic punctures; setae particularly noticeable on frons anterior to the eye, including lateral canthus, and behind frontoclypeal suture; surface between punctures ranging from smooth to finely reticulated, especially on anterior region of clypeus; anterior corners of clypeus widely rounded; anterior margin of clypeus usually emarginate medially, with distinct bead along entire margin. Labrum reduced, paler, rather short and wide, sometimes appearing deflexed and concealed by clypeus from above (see Fig. <xref ref-type="fig" rid="F4">4C</xref>); dorsal surface convex and finely reticulated; anterior margin mesally widely emarginate and bent inwards; lateral margins bearing a row of long setae. Maxilla (see Fig. <xref ref-type="fig" rid="F4">4A</xref>) usually with sparse setae on ventral surface of cardo and stipes, with a row of stiff decumbent spiniform setae along outer dorsal margin of palpifer; maxillary palps yellowish, shorter than antennae, and somewhat stout; palpomeres similar in size; palpomere 1 shorter than stipes, with inner margin straight, and outer margin distally strongly convex; palpomere 2 conical (narrower at base), with inner margin convex at base and outer margin widely convex; palpomere 3 digitiform, rather elongate (compared to 1 and 2), apically somewhat truncate; apex of palpomere 3 bearing sensilla. Mandibles with apex bifid (examined in <italic><tp:taxon-name><tp:taxon-name-part taxon-name-part-type="genus" reg="Quadriops">Q.</tp:taxon-name-part> <tp:taxon-name-part taxon-name-part-type="species" reg="clusia">clusia</tp:taxon-name-part></tp:taxon-name></italic> and <italic><tp:taxon-name><tp:taxon-name-part taxon-name-part-type="genus" reg="Quadriops">Q.</tp:taxon-name-part> <tp:taxon-name-part taxon-name-part-type="species" reg="reticulatus">reticulatus</tp:taxon-name-part></tp:taxon-name></italic>). Labial palps yellowish, nearly as long as mentum, dorsoventrally flattened; palpomere 2 with inner margin straight, and outer margin distally strongly convex, with a long seta on outer apical corner; palpomere 3 digitiform, usually shorter and markedly narrower than palpomere 2, with a subapical seta on outer corner. Mentum nearly 1.5-times wider than long, parallel sided, moderately to strongly depressed anteromedially; anterior margin with relatively deep median excision, limited from the ventral surface by a U to V shaped transverse carina. Submentum rather flat; ocular ridge (see <xref ref-type="bibr" rid="B5">Komarek 2004</xref>, Fig. <xref ref-type="fig" rid="F1">1</xref>) well developed (see Fig. <xref ref-type="fig" rid="F4">4A</xref>). <bold>Thorax.</bold> Pronotum widest at base, narrowed anteriorly, surface rather evenly convex; ground punctation uniform, moderately fine, sometimes ground punctures connected by fine lines; seta bearing systematic punctures scattered through the surface, particularly noticeable as transverse anterolateral bands. Scutellum of moderate size, triangular, nearly as long as wide. Prosternum (Fig. <xref ref-type="fig" rid="F5">5A</xref>) well developed, flat, at most only weakly convex, not carinate; anterior margin of prosternum only slightly convex mesally; intercoxal process somewhat triangular (with base facing posteriorly), with surface posteriorly bifurcated. Mesoventrite not fused to mesepisterna, narrowly reaching anterior mesothoracic margin, posteriorly widely elevated; elevation usually with a transverse ridge, variable in shape and sharpness (in <italic><tp:taxon-name><tp:taxon-name-part taxon-name-part-type="genus" reg="Quadriops">Q.</tp:taxon-name-part> <tp:taxon-name-part taxon-name-part-type="species" reg="dentatus">dentatus</tp:taxon-name-part></tp:taxon-name></italic> the ridge is produced into a blunt, vertical, median tooth); mesepisternum obliquely widely concave. Mesofurca (examined in <italic><tp:taxon-name><tp:taxon-name-part taxon-name-part-type="genus" reg="Quadriops">Q.</tp:taxon-name-part> <tp:taxon-name-part taxon-name-part-type="species" reg="clusia">clusia</tp:taxon-name-part></tp:taxon-name></italic> and <italic><tp:taxon-name><tp:taxon-name-part taxon-name-part-type="genus" reg="Quadriops">Q.</tp:taxon-name-part> <tp:taxon-name-part taxon-name-part-type="species" reg="reticulatus">reticulatus</tp:taxon-name-part></tp:taxon-name></italic>; see Fig. <xref ref-type="fig" rid="F5">5B</xref>) with short arms, hardly as long as the length of mesocoxae; apex of arms triangular to irregularly explanate. Metaventrite weakly convex, medial posterior portion rather flat, entire metasternum very finely and densely pubescent, without median glabrous patch (reduced in <italic><tp:taxon-name><tp:taxon-name-part taxon-name-part-type="genus" reg="Quadriops">Q.</tp:taxon-name-part> <tp:taxon-name-part taxon-name-part-type="species" reg="acroreius">acroreius</tp:taxon-name-part></tp:taxon-name></italic> and <italic><tp:taxon-name><tp:taxon-name-part taxon-name-part-type="genus" reg="Quadriops">Q.</tp:taxon-name-part> <tp:taxon-name-part taxon-name-part-type="species" reg="dentatus">dentatus</tp:taxon-name-part></tp:taxon-name></italic>). Metepisterna approximately three times longer than wide, parallel-sided. Metafurca (examined in <italic><tp:taxon-name><tp:taxon-name-part taxon-name-part-type="genus" reg="Quadriops">Q.</tp:taxon-name-part> <tp:taxon-name-part taxon-name-part-type="species" reg="clusia">clusia</tp:taxon-name-part></tp:taxon-name></italic> and <italic><tp:taxon-name><tp:taxon-name-part taxon-name-part-type="genus" reg="Quadriops">Q.</tp:taxon-name-part> <tp:taxon-name-part taxon-name-part-type="species" reg="reticulatus">reticulatus</tp:taxon-name-part></tp:taxon-name></italic>; see Fig. <xref ref-type="fig" rid="F5">5C</xref>) short and stout, with furcal arms slightly longer than stalk; stalk somewhat triangular (wider near the crux, gradually narrowing distally); outer margins of stalk diverging from base towards midpoint of furcal arms; furcal arms somewhat rectangular, with apex (hemiductus) explanate, obliquely positioned; anterior tendons inserted near midpoint of dorsal edge of furcal arms; dorsal sheaths well developed, as wide as to slightly wider than widest point of lateral sheaths. <bold>Elytra.</bold> Surface even (without elevations or depressions), with 10 well defined longitudinal rows of serial punctures (see Fig. <xref ref-type="fig" rid="F6">6</xref>) (except in <!--PageBreak--><italic><tp:taxon-name><tp:taxon-name-part taxon-name-part-type="genus" reg="Quadriops">Q.</tp:taxon-name-part> <tp:taxon-name-part taxon-name-part-type="species" reg="acroreius">acroreius</tp:taxon-name-part></tp:taxon-name></italic> and <italic><tp:taxon-name><tp:taxon-name-part taxon-name-part-type="genus" reg="Quadriops">Q.</tp:taxon-name-part> <tp:taxon-name-part taxon-name-part-type="species" reg="dentatus">dentatus</tp:taxon-name-part></tp:taxon-name></italic> which have irregularly punctate elytra; see Fig. <xref ref-type="fig" rid="F1">1</xref>), sutural series rather sharply impressed posteriorly, the remaining series slightly impressed; seta bearing systematic punctures scattered along interstriae; elytral margins slightly explanate anteriorly, increasing to more broadly explanate in posterior third. Epipleura well developed, densely covered by pubescence, rather weakly oblique, relatively wide anteriorly, gradually narrowing towards level of metacoxae, continued as a somewhat narrow stripe to apex; pseudepipleura glabrous, relatively wide throughout, only slightly narrowed posteriorly; surface of pseudepipleura smooth, undulated, anteriorly reticulate or posteriorly canaliculate. Wings (see <xref ref-type="bibr" rid="B4">Hansen 1999</xref>, fig. 17; <xref ref-type="bibr" rid="B6">Lawrence and Ślipiński 2013</xref>, fig. 23; examined in <italic><tp:taxon-name><tp:taxon-name-part taxon-name-part-type="genus" reg="Quadriops">Q.</tp:taxon-name-part> <tp:taxon-name-part taxon-name-part-type="species" reg="clusia">clusia</tp:taxon-name-part></tp:taxon-name></italic> and <italic><tp:taxon-name><tp:taxon-name-part taxon-name-part-type="genus" reg="Quadriops">Q.</tp:taxon-name-part> <tp:taxon-name-part taxon-name-part-type="species" reg="reticulatus">reticulatus</tp:taxon-name-part></tp:taxon-name></italic>) nearly three times longer than wide; radial cell as a pigmented, somewhat triangular area at anterior margin, positioned near mid length of wing; r4, RA<sub>3+4</sub> and RA<sub>3</sub> reduced; RA<sub>3+4</sub> not connected to radial cell; RP<sub>2</sub> reduced to a pigmented wide stipe; MP<sub>3+4</sub>, CuA<sub>2</sub> and AA<sub>3</sub> reaching margin of wing; basal cell long, <!--PageBreak-->reaching a little more than halfway towards posterior wing margin; wedge cell absent; anal (jugal) lobe well developed, narrow, demarcated from remainder of wing by a sharp excision at posterior wing margin. <bold>Legs.</bold> Pro- and mesofemora with dense pubescence, at most in about basal half, remainder of surface glabrous and shiny, with subtle reticulations; posterior femora mostly glabrous on ventral face, with only scarce scattered long setae over the surface, sometimes with reduced anterobasal, pubescent patch; all femora with rather sharp tibial grooves on inner face except basally. Tibiae moderately slender, rather weakly flattened, with moderately fine and sparse spines. All tarsi with five tarsomeres, bearing 2 (tarsomeres 2–4) to a few (tarsomere 5) long apical hair-like setae on dorsal face; tarsomere 5 without setae or spines on ventral face, tarsomeres 1–4 similar in size and shape; pro- and mesotarsi similar in size and proportions, tarsomeres 1–4 with moderately long and rather dense spiniform setae on ventral face, tarsomere 5 approximately as long as tarsomeres 1–4 combined; meta tarsi 1.3 times longer than pro- and mesotarsi, with tarsomeres 1–4 with 1–2 pairs of spines on ventral face, tarsomere 5 approximately as long as tarsomeres 2–4 combined; claws rather large, moderately curved. <bold>Abdomen.</bold> Abdomen with 5 ventrites, flat or very weakly convex, all ventrites with uniform, very fine and dense pubescence; first ventrite without median carina, posterior margin of fifth ventrite simply rounded. Aedeagus (Figs <xref ref-type="fig" rid="F7">7</xref>, <xref ref-type="fig" rid="F8">8</xref>) with basal piece about half the length of parameres; median lobe wider than base of each paramere, with a narrow, triangular, longitudinal sclerite, usually extending along apical third; parameres as long as, to longer than median lobe, and nearly half as wide; gonopore preapically situated; basal piece with lateral margins straight to sinuate, apically slightly diverging</p><fig id="F4" position="float" orientation="portrait"><label>Figure 4.</label><caption><p>Head of <italic><tp:taxon-name><tp:taxon-name-part taxon-name-part-type="genus" reg="Quadriops">Q.</tp:taxon-name-part> <tp:taxon-name-part taxon-name-part-type="species" reg="reticulatus">reticulatus</tp:taxon-name-part></tp:taxon-name></italic>: <bold>A</bold> SEM ventral view <bold>B</bold> SEM dorsal view <bold>C</bold> dorsal view. Scale bar: 0.5 mm.</p></caption><graphic xmlns:xlink="http://www.w3.org/1999/xlink" xlink:href="zookeys-705-115-g004.jpg" id="oo_159227.jpg" position="float" orientation="portrait" xlink:type="simple"/></fig><fig id="F5" position="float" orientation="portrait"><label>Figure 5.</label><caption><p>Thorax of <italic><tp:taxon-name><tp:taxon-name-part taxon-name-part-type="genus" reg="Quadriops">Q.</tp:taxon-name-part> <tp:taxon-name-part taxon-name-part-type="species" reg="reticulatus">reticulatus</tp:taxon-name-part></tp:taxon-name></italic>: <bold>A</bold> prosternum ventral view <bold>B</bold> mesofurca dorsal view <bold>C</bold> metafurca posterior view: (at) anterior tendon, (c) crux, (ds) dorsal sheath, (fa) furcal arm, (h) hemiductus, (ls) lateral sheath, (s) stalk. Scale bar 0.2 mm.</p></caption><graphic xmlns:xlink="http://www.w3.org/1999/xlink" xlink:href="zookeys-705-115-g005.jpg" id="oo_159228.jpg" position="float" orientation="portrait" xlink:type="simple"/></fig><p>
              <bold>Larvae</bold>: The immature stages are unknown.</p></tp:treatment-sec><tp:treatment-sec sec-type="distribution" id="SECID0ES2AE"><title>Distribution.</title><p>Costa Rica (Cartago, Heredia, Limón, Puntarenas), Panama (Chiriquí, Darién), Ecuador (Napo), Peru (Loreto, Madre de Dios), Venezuela (Amazonas, Bolívar), Guyana, Suriname, French Guiana, Brazil (Amazonas). See Fig. <xref ref-type="fig" rid="F9">9B</xref>.</p></tp:treatment-sec><tp:treatment-sec sec-type="biology" id="SECID0E32AE"><title>Biology.</title><p>Extensive collecting data as well as field observations confirm that the genus is terrestrial. While many specimens have been caught using flight intercept traps, many long series have been collected on decaying <italic><tp:taxon-name><tp:taxon-name-part taxon-name-part-type="genus" reg="Clusia">Clusia</tp:taxon-name-part></tp:taxon-name></italic> fruits. Additional specimens have been collected in rotten logs, sap flows on freshly cut trees, and in the refuse pile of leafcutter ants. The genus has never been collected from aquatic or semiaquatic habitats. It has been found at elevations from 30 to 1600 m. <italic><tp:taxon-name><tp:taxon-name-part taxon-name-part-type="genus" reg="Quadriops">Q.</tp:taxon-name-part> <tp:taxon-name-part taxon-name-part-type="species" reg="acroreius">acroreius</tp:taxon-name-part></tp:taxon-name></italic>, <italic><tp:taxon-name><tp:taxon-name-part taxon-name-part-type="genus" reg="Quadriops">Q.</tp:taxon-name-part> <tp:taxon-name-part taxon-name-part-type="species" reg="dentatus">dentatus</tp:taxon-name-part></tp:taxon-name></italic> and <italic><tp:taxon-name><tp:taxon-name-part taxon-name-part-type="genus" reg="Quadriops">Q.</tp:taxon-name-part> <tp:taxon-name-part taxon-name-part-type="species" reg="similaris">similaris</tp:taxon-name-part></tp:taxon-name></italic> are not found higher than 350 m, whereas <italic><tp:taxon-name><tp:taxon-name-part taxon-name-part-type="genus" reg="Quadriops">Q.</tp:taxon-name-part> <tp:taxon-name-part taxon-name-part-type="species" reg="reticulatus">reticulatus</tp:taxon-name-part></tp:taxon-name></italic> is usually found higher than 1000 m.</p></tp:treatment-sec><tp:treatment-sec><!--Section generated to contain objects referenced in tp:taxon-treatment.--><fig id="F1" position="float" orientation="portrait"><label>Figure 1.</label><caption><p>Habitus and labels of <italic><tp:taxon-name><tp:taxon-name-part taxon-name-part-type="genus" reg="Quadriops">Quadriops</tp:taxon-name-part></tp:taxon-name></italic> spp.: <italic><tp:taxon-name><tp:taxon-name-part taxon-name-part-type="genus" reg="Quadriops">Q.</tp:taxon-name-part> <tp:taxon-name-part taxon-name-part-type="species" reg="dentatus">dentatus</tp:taxon-name-part></tp:taxon-name></italic> (holotype): <bold>A</bold> dorsal view <bold>B</bold> lateral view <bold>C</bold> ventral view <bold>D</bold> labels; <italic><tp:taxon-name><tp:taxon-name-part taxon-name-part-type="genus" reg="Quadriops">Q.</tp:taxon-name-part> <tp:taxon-name-part taxon-name-part-type="species" reg="acroreius">acroreius</tp:taxon-name-part></tp:taxon-name></italic> sp. n. (holotype): <bold>E</bold> dorsal view <bold>F</bold> lateral view <bold>G</bold> ventral view <bold>H</bold> labels. Scale bar 1 mm.</p></caption><graphic xmlns:xlink="http://www.w3.org/1999/xlink" xlink:href="zookeys-705-115-g001.jpg" id="oo_159224.jpg" position="float" orientation="portrait" xlink:type="simple"/></fig><fig id="F2" position="float" orientation="portrait"><label>Figure 2.</label><caption><p>Habitus and labels of <italic><tp:taxon-name><tp:taxon-name-part taxon-name-part-type="genus" reg="Quadriops">Quadriops</tp:taxon-name-part></tp:taxon-name></italic> spp.: <italic><tp:taxon-name><tp:taxon-name-part taxon-name-part-type="genus" reg="Quadriops">Q.</tp:taxon-name-part> <tp:taxon-name-part taxon-name-part-type="species" reg="depressus">depressus</tp:taxon-name-part></tp:taxon-name></italic> (holotype): <bold>A</bold> dorsal view <bold>B</bold> lateral view <bold>C</bold> ventral view <bold>D</bold> labels; <italic><tp:taxon-name><tp:taxon-name-part taxon-name-part-type="genus" reg="Quadriops">Q.</tp:taxon-name-part> <tp:taxon-name-part taxon-name-part-type="species" reg="similaris">similaris</tp:taxon-name-part></tp:taxon-name></italic> (paratype): <bold>E</bold> dorsal view <bold>F</bold> lateral view <bold>G</bold> ventral view <bold>H</bold> labels. Scale bar 1 mm.</p></caption><graphic xmlns:xlink="http://www.w3.org/1999/xlink" xlink:href="zookeys-705-115-g002.jpg" id="oo_159225.jpg" position="float" orientation="portrait" xlink:type="simple"/></fig><fig id="F6" position="float" orientation="portrait"><label>Figure 6.</label><caption><p>SEM of elytral punctures: <bold>A</bold> <italic><tp:taxon-name><tp:taxon-name-part taxon-name-part-type="genus" reg="Quadriops">Q.</tp:taxon-name-part> <tp:taxon-name-part taxon-name-part-type="species" reg="clusia">clusia</tp:taxon-name-part></tp:taxon-name></italic> <bold>B</bold> <italic><tp:taxon-name><tp:taxon-name-part taxon-name-part-type="genus" reg="Quadriops">Q.</tp:taxon-name-part> <tp:taxon-name-part taxon-name-part-type="species" reg="reticulatus">reticulatus</tp:taxon-name-part></tp:taxon-name></italic>. Scale bar: 50 µm. Black arrows point to serial punctures. White arrows point to interstrial punctures.</p></caption><graphic xmlns:xlink="http://www.w3.org/1999/xlink" xlink:href="zookeys-705-115-g006.jpg" id="oo_159229.jpg" position="float" orientation="portrait" xlink:type="simple"/></fig><fig id="F7" position="float" orientation="portrait"><label>Figure 7.</label><caption><p>Aedeagus of <italic><tp:taxon-name><tp:taxon-name-part taxon-name-part-type="genus" reg="Quadriops">Quadriops</tp:taxon-name-part></tp:taxon-name></italic> spp.: <italic><tp:taxon-name><tp:taxon-name-part taxon-name-part-type="genus" reg="Quadriops">Q.</tp:taxon-name-part> <tp:taxon-name-part taxon-name-part-type="species" reg="depressus">depressus</tp:taxon-name-part></tp:taxon-name></italic>: <bold>A</bold> holotype <bold>B</bold> ‘<italic><tp:taxon-name><tp:taxon-name-part taxon-name-part-type="species" reg="politus">politus</tp:taxon-name-part></tp:taxon-name></italic>’ holotype <bold>C</bold> ‘<italic><tp:taxon-name><tp:taxon-name-part taxon-name-part-type="species" reg="amazonensis">amazonensis</tp:taxon-name-part></tp:taxon-name></italic>’ holotype <bold>D</bold> VENEZUELA: Amazonas: Cerro de la Neblina; <italic><tp:taxon-name><tp:taxon-name-part taxon-name-part-type="genus" reg="Quadriops">Q.</tp:taxon-name-part> <tp:taxon-name-part taxon-name-part-type="species" reg="reticulatus">reticulatus</tp:taxon-name-part></tp:taxon-name></italic>: <bold>E</bold> holotype <bold>F</bold> PANAMA: Chiriquí <bold>G</bold> COSTA RICA: Puntarenas [CR1ABF00 059] <bold>H</bold> COSTA RICA, Heredia [CR-11TN/16/016]; <italic><tp:taxon-name><tp:taxon-name-part taxon-name-part-type="genus" reg="Quadriops">Q.</tp:taxon-name-part> <tp:taxon-name-part taxon-name-part-type="species" reg="clusia">clusia</tp:taxon-name-part></tp:taxon-name></italic> <bold>I</bold> BRAZIL: Manaus <bold>J</bold> GUYANA, Upper Potaro [GY14-0312-04A] <bold>K</bold> GUYANA, Ayanganna Airstrip [GY14-0317-01B]. Scale bar 0.1 mm.</p></caption><graphic xmlns:xlink="http://www.w3.org/1999/xlink" xlink:href="zookeys-705-115-g007.jpg" id="oo_159231.jpg" position="float" orientation="portrait" xlink:type="simple"/></fig><fig id="F8" position="float" orientation="portrait"><label>Figure 8.</label><caption><p>Aedeagus of <italic><tp:taxon-name><tp:taxon-name-part taxon-name-part-type="genus" reg="Quadriops">Quadriops</tp:taxon-name-part> <tp:taxon-name-part taxon-name-part-type="species" reg="similaris">similaris</tp:taxon-name-part></tp:taxon-name></italic>: <bold>A</bold> SURINAME: Marowijne: Palumeu [SUR1F99 164] <bold>B</bold> GUYANA: Iwokrama Forest [GUY1BF01 005] <bold>C</bold> BRASIL: Manaus <bold>D</bold> SURINAME: Marowijne: Palumeu [SUR1F99 182] <bold>E</bold> FRENCH GUIANA: Roura [FG1AB97 027] <bold>F</bold> GUYANA: Iwokrama Forest [GUY1BF01 105] <bold>G</bold> FRENCH GUIANA: Cayenne: [FG1AB97 171] <bold>H</bold> SURINAME: Saramacca [SUR1F99 070]. Scale bar 0.1 mm.</p></caption><graphic xmlns:xlink="http://www.w3.org/1999/xlink" xlink:href="zookeys-705-115-g008.jpg" id="oo_159230.jpg" position="float" orientation="portrait" xlink:type="simple"/></fig><fig id="F9" position="float" orientation="portrait"><label>Figure 9.</label><caption><p>Distribution of <italic><tp:taxon-name><tp:taxon-name-part taxon-name-part-type="genus" reg="Quadriops">Quadriops</tp:taxon-name-part></tp:taxon-name></italic> spp.: <bold>A</bold> <italic><tp:taxon-name><tp:taxon-name-part taxon-name-part-type="genus" reg="Quadriops">Q.</tp:taxon-name-part> <tp:taxon-name-part taxon-name-part-type="species" reg="depressus">depressus</tp:taxon-name-part></tp:taxon-name></italic> (circles), <italic><tp:taxon-name><tp:taxon-name-part taxon-name-part-type="genus" reg="Quadriops">Q.</tp:taxon-name-part> <tp:taxon-name-part taxon-name-part-type="species" reg="reticulatus">reticulatus</tp:taxon-name-part></tp:taxon-name></italic> (triangles) <bold>B</bold> <italic><tp:taxon-name><tp:taxon-name-part taxon-name-part-type="genus" reg="Quadriops">Q.</tp:taxon-name-part> <tp:taxon-name-part taxon-name-part-type="species" reg="acroreius">acroreius</tp:taxon-name-part></tp:taxon-name></italic> (circles), <italic><tp:taxon-name><tp:taxon-name-part taxon-name-part-type="genus" reg="Quadriops">Q.</tp:taxon-name-part> <tp:taxon-name-part taxon-name-part-type="species" reg="clusia">clusia</tp:taxon-name-part></tp:taxon-name></italic> (squares), <italic><tp:taxon-name><tp:taxon-name-part taxon-name-part-type="genus" reg="Quadriops">Q.</tp:taxon-name-part> <tp:taxon-name-part taxon-name-part-type="species" reg="dentatus">dentatus</tp:taxon-name-part></tp:taxon-name></italic> (triangles) <bold>C</bold> <italic><tp:taxon-name><tp:taxon-name-part taxon-name-part-type="genus" reg="Quadriops">Q.</tp:taxon-name-part> <tp:taxon-name-part taxon-name-part-type="species" reg="similaris">similaris</tp:taxon-name-part></tp:taxon-name></italic>.</p></caption><graphic xmlns:xlink="http://www.w3.org/1999/xlink" xlink:href="zookeys-705-115-g009.jpg" id="oo_159232.jpg" position="float" orientation="portrait" xlink:type="simple"/></fig></tp:treatment-sec><ref-list><ref id="B5"><mixed-citation xmlns:xlink="http://www.w3.org/1999/xlink" xlink:type="simple">
          <person-group><name name-style="western"><surname>Komarek</surname><given-names>A</given-names></name></person-group> (<year>2004</year>) <article-title>Taxonomic revision of <italic><tp:taxon-name><tp:taxon-name-part taxon-name-part-type="genus">Anacaena</tp:taxon-name-part></tp:taxon-name></italic> Thomson, 1859. I. Afrotropical species (<tp:taxon-name><tp:taxon-name-part taxon-name-part-type="order">Coleoptera</tp:taxon-name-part></tp:taxon-name>: <tp:taxon-name><tp:taxon-name-part taxon-name-part-type="family">Hydrophilidae</tp:taxon-name-part></tp:taxon-name>).</article-title> <source>Koleopterologische Rundschau</source> <volume>74</volume>: <fpage>303</fpage>–<lpage>350</lpage>.</mixed-citation></ref><ref id="B4"><mixed-citation xmlns:xlink="http://www.w3.org/1999/xlink" xlink:type="simple">
          <person-group><name name-style="western"><surname>Hansen</surname><given-names>M</given-names></name></person-group> (<year>1999</year>) <article-title>Fifteen new genera of <tp:taxon-name><tp:taxon-name-part taxon-name-part-type="family">Hydrophilidae</tp:taxon-name-part></tp:taxon-name> (<tp:taxon-name><tp:taxon-name-part taxon-name-part-type="order">Coleoptera</tp:taxon-name-part></tp:taxon-name>), with remarks on the generic classification of the family.</article-title> <source>Insect Systematics &amp; Evolution</source> <volume>30</volume>(<issue>2</issue>): <fpage>121</fpage>–<lpage>172</lpage>. <ext-link xlink:type="simple" ext-link-type="doi" xlink:href="10.1163/187631200X00228">https://doi.org/10.1163/187631200X00228</ext-link></mixed-citation></ref><ref id="B6"><mixed-citation xmlns:xlink="http://www.w3.org/1999/xlink" xlink:type="simple">
          <person-group><name name-style="western"><surname>Lawrence</surname><given-names>J</given-names></name><name name-style="western"><surname>Ślipiński</surname><given-names>A</given-names></name></person-group> (<year>2013</year>) <source>Australian Beetles: morphology, classification and keys.</source> <publisher-name>CSIRO Publishing</publisher-name>, <publisher-loc>Melbourne-Australia</publisher-loc>, <size units="page">576 pp</size>.</mixed-citation></ref></ref-list></tp:taxon-treatment>
