# Supplementary material for: Revision of the Neotropical water scavenger beetle genus Quadriops Hansen, 1999 (Coleoptera, Hydrophilidae, Acidocerinae)
Source: Zookeys. 2017 Oct 3;(705):115–41. doi: 10.3897/zookeys.705.19815 (PMC5674056; doi:10.3897/zookeys.705.19815)
Supplement: XML Treatment for Quadriops acroreius [file zookeys.705.19815-treatment2.xml]

<!DOCTYPE tp:taxon-treatment
  PUBLIC "-//TaxonX//DTD Taxonomic Treatment Publishing DTD v0 20100105//EN" "tax-treatment-NSO.dtd">
<tp:taxon-treatment xmlns:tp="http://www.plazi.org/taxpub"><tp:treatment-meta><kwd-group><label>Taxon classification</label><kwd><named-content xmlns:xlink="http://www.w3.org/1999/xlink" content-type="kingdom">Animalia</named-content></kwd><kwd><named-content xmlns:xlink="http://www.w3.org/1999/xlink" content-type="order">Coleoptera</named-content></kwd><kwd><named-content xmlns:xlink="http://www.w3.org/1999/xlink" content-type="family">Hydrophilidae</named-content></kwd></kwd-group><mixed-citation publication-type="journal"><person-group><name><surname>Girón</surname><given-names>Jennifer C.</given-names></name><name><surname>Short</surname><given-names>Andrew Edward Z.</given-names></name></person-group><article-title>Revision of the Neotropical water scavenger beetle genus <italic><tp:taxon-name><tp:taxon-name-part taxon-name-part-type="genus" reg="Quadriops">Quadriops</tp:taxon-name-part></tp:taxon-name></italic> Hansen, 1999 (<tp:taxon-name><tp:taxon-name-part taxon-name-part-type="order">Coleoptera</tp:taxon-name-part></tp:taxon-name>, <tp:taxon-name><tp:taxon-name-part taxon-name-part-type="family">Hydrophilidae</tp:taxon-name-part></tp:taxon-name>, <tp:taxon-name><tp:taxon-name-part taxon-name-part-type="subfamily">Acidocerinae</tp:taxon-name-part></tp:taxon-name>)</article-title><source>Zookeys</source><day>3</day><month>10</month><year>2017</year><volume>2017</volume><issue>705</issue><fpage>115</fpage><lpage>141</lpage><pub-id pub-id-type="doi">10.3897/zookeys.705.19815</pub-id></mixed-citation></tp:treatment-meta><tp:nomenclature><tp:taxon-name>
              <tp:taxon-name-part taxon-name-part-type="genus" reg="Quadriops">Quadriops</tp:taxon-name-part>
              <tp:taxon-name-part taxon-name-part-type="species" reg="acroreius">acroreius</tp:taxon-name-part>
              <object-id xmlns:xlink="http://www.w3.org/1999/xlink" content-type="zoobank" xlink:type="simple">http://zoobank.org/8E5BEE6A-5AC9-45DE-8C21-D3EB9BBE54B4</object-id>
            </tp:taxon-name><tp:taxon-status xmlns:xlink="http://www.w3.org/1999/xlink" xlink:type="simple">sp. n.</tp:taxon-status><xref ref-type="fig" rid="F1">Figs 1E–H</xref><xref ref-type="fig" rid="F9">, 9B</xref></tp:nomenclature><tp:treatment-sec sec-type="type material" id="SECID0EC6AE"><title>Type material examined.</title><p>
              <bold>Holotype (female).</bold> “<bold>SURINAME</bold>: Sipaliwini District, <named-content xmlns:xlink="http://www.w3.org/1999/xlink" content-type="dwc:verbatimCoordinates" xlink:type="simple"><named-content content-type="geo-json" specific-use="{&#34;type&#34;:&#34;Point&#34;,&#34;coordinates&#34;:[-55.629410,2.477000]}" id="NCID0EP6AE" xlink:type="simple">2°28'37.1994"N, 55°37'45.876"W</named-content></named-content>, 275m/ Camp 1: Upper Palemeu,/ 10–16.iii.2012, leg. A.E.Z. Short/ Flight Intercept Trap/ SR12-0310-TN1” (<named-content xmlns:xlink="http://www.w3.org/1999/xlink" content-type="dwc:institutional_code" xlink:type="simple">SEMC</named-content>; voucher SLE456). <bold>Paratype (female)</bold>: “<bold>FRENCH GUIANA</bold>, Cayenne, 33.5 km S and 8.4 km NW of Hwy N2 on Hwy D5, 30 m <named-content xmlns:xlink="http://www.w3.org/1999/xlink" content-type="dwc:verbatimCoordinates" xlink:type="simple"><named-content content-type="geo-json" specific-use="{&#34;type&#34;:&#34;Point&#34;,&#34;coordinates&#34;:[-52.478056,4.805000]}" id="NCID0EBAAG" xlink:type="simple">4°48'18"N, 52°28'41"W</named-content></named-content>, 29 MAY – 9 JUN 1997; J. Ashe, R. Brooks, FG1AB97 171 ex: flight intercept trap” // “Barcode/ SM0102412/ KUNHM-ENT” (<named-content xmlns:xlink="http://www.w3.org/1999/xlink" content-type="dwc:institutional_code" xlink:type="simple">SEMC</named-content>, 1).</p></tp:treatment-sec><tp:treatment-sec sec-type="Differential diagnosis" id="SECID0ELAAG"><title>Differential diagnosis.</title><p>
              <italic><tp:taxon-name><tp:taxon-name-part taxon-name-part-type="genus" reg="Quadriops">Quadriops</tp:taxon-name-part> <tp:taxon-name-part taxon-name-part-type="species" reg="acroreius">acroreius</tp:taxon-name-part></tp:taxon-name></italic> is very similar to <italic><tp:taxon-name><tp:taxon-name-part taxon-name-part-type="genus" reg="Quadriops">Q.</tp:taxon-name-part> <tp:taxon-name-part taxon-name-part-type="species" reg="dentatus">dentatus</tp:taxon-name-part></tp:taxon-name></italic>, both species being moderately convex (as opposed to dorsally flattened) and the serial punctures of the elytra are randomly and uniformly distributed, not aligned to form well-defined longitudinal rows. It can be easily distinguished by the shape of the elevation of the mesoventrite, which is a wide, transverse, straight carina (as opposed to a toothlike projection as in <italic><tp:taxon-name><tp:taxon-name-part taxon-name-part-type="genus" reg="Quadriops">Q.</tp:taxon-name-part> <tp:taxon-name-part taxon-name-part-type="species" reg="dentatus">dentatus</tp:taxon-name-part></tp:taxon-name></italic>); in addition, the surface of head and clypeus between punctures is smooth (as opposed to reticulated).</p></tp:treatment-sec><tp:treatment-sec sec-type="description" id="SECID0ESBAG"><title>Description.</title><p>Body length 1.9–2.0 mm, width 1.2–1.3 mm. Body elongate oval, moderately convex. General coloration uniform dark brown. Surface of pronotum <!--PageBreak-->and elytra, smooth (as opposed to reticulated between punctures), only slightly reticulated on head and clypeus. Elevation of mesoventrite forming a wide, transverse, straight, blunt, strongly raised carina. Metaventrite with a postero median semi triangular glabrous area. Elytra with randomly and uniformly distributed punctures, not aligned into striae; surface of pseudepipleura anteriorly reticulated, posteriorly smooth. Metafemora with basal 1/8 covered by pubescence.</p></tp:treatment-sec><tp:treatment-sec sec-type="etymology" id="SECID0E1BAG"><title>Etymology.</title><p>Named from the Greek “<italic>akroreia</italic>”, meaning mountain ridge (Brown 1956), in reference to the pronounced transverse carina on the elevation of the mesoventrite.</p></tp:treatment-sec><tp:treatment-sec sec-type="distribution" id="SECID0ECCAG"><title>Distribution.</title><p>Suriname; French Guiana. See Fig. <xref ref-type="fig" rid="F9">9B</xref>.</p></tp:treatment-sec><tp:treatment-sec sec-type="biology" id="SECID0EMCAG"><title>Biology.</title><p>The male of the species is not known. Specimens were collected at flight intercept traps.</p></tp:treatment-sec><tp:treatment-sec><!--Section generated to contain objects referenced in tp:taxon-treatment.--><fig id="F1" position="float" orientation="portrait"><label>Figure 1.</label><caption><p>Habitus and labels of <italic><tp:taxon-name><tp:taxon-name-part taxon-name-part-type="genus" reg="Quadriops">Quadriops</tp:taxon-name-part></tp:taxon-name></italic> spp.: <italic><tp:taxon-name><tp:taxon-name-part taxon-name-part-type="genus" reg="Quadriops">Q.</tp:taxon-name-part> <tp:taxon-name-part taxon-name-part-type="species" reg="dentatus">dentatus</tp:taxon-name-part></tp:taxon-name></italic> (holotype): <bold>A</bold> dorsal view <bold>B</bold> lateral view <bold>C</bold> ventral view <bold>D</bold> labels; <italic><tp:taxon-name><tp:taxon-name-part taxon-name-part-type="genus" reg="Quadriops">Q.</tp:taxon-name-part> <tp:taxon-name-part taxon-name-part-type="species" reg="acroreius">acroreius</tp:taxon-name-part></tp:taxon-name></italic> sp. n. (holotype): <bold>E</bold> dorsal view <bold>F</bold> lateral view <bold>G</bold> ventral view <bold>H</bold> labels. Scale bar 1 mm.</p></caption><graphic xmlns:xlink="http://www.w3.org/1999/xlink" xlink:href="zookeys-705-115-g001.jpg" id="oo_159224.jpg" position="float" orientation="portrait" xlink:type="simple"/></fig><fig id="F9" position="float" orientation="portrait"><label>Figure 9.</label><caption><p>Distribution of <italic><tp:taxon-name><tp:taxon-name-part taxon-name-part-type="genus" reg="Quadriops">Quadriops</tp:taxon-name-part></tp:taxon-name></italic> spp.: <bold>A</bold> <italic><tp:taxon-name><tp:taxon-name-part taxon-name-part-type="genus" reg="Quadriops">Q.</tp:taxon-name-part> <tp:taxon-name-part taxon-name-part-type="species" reg="depressus">depressus</tp:taxon-name-part></tp:taxon-name></italic> (circles), <italic><tp:taxon-name><tp:taxon-name-part taxon-name-part-type="genus" reg="Quadriops">Q.</tp:taxon-name-part> <tp:taxon-name-part taxon-name-part-type="species" reg="reticulatus">reticulatus</tp:taxon-name-part></tp:taxon-name></italic> (triangles) <bold>B</bold> <italic><tp:taxon-name><tp:taxon-name-part taxon-name-part-type="genus" reg="Quadriops">Q.</tp:taxon-name-part> <tp:taxon-name-part taxon-name-part-type="species" reg="acroreius">acroreius</tp:taxon-name-part></tp:taxon-name></italic> (circles), <italic><tp:taxon-name><tp:taxon-name-part taxon-name-part-type="genus" reg="Quadriops">Q.</tp:taxon-name-part> <tp:taxon-name-part taxon-name-part-type="species" reg="clusia">clusia</tp:taxon-name-part></tp:taxon-name></italic> (squares), <italic><tp:taxon-name><tp:taxon-name-part taxon-name-part-type="genus" reg="Quadriops">Q.</tp:taxon-name-part> <tp:taxon-name-part taxon-name-part-type="species" reg="dentatus">dentatus</tp:taxon-name-part></tp:taxon-name></italic> (triangles) <bold>C</bold> <italic><tp:taxon-name><tp:taxon-name-part taxon-name-part-type="genus" reg="Quadriops">Q.</tp:taxon-name-part> <tp:taxon-name-part taxon-name-part-type="species" reg="similaris">similaris</tp:taxon-name-part></tp:taxon-name></italic>.</p></caption><graphic xmlns:xlink="http://www.w3.org/1999/xlink" xlink:href="zookeys-705-115-g009.jpg" id="oo_159232.jpg" position="float" orientation="portrait" xlink:type="simple"/></fig></tp:treatment-sec></tp:taxon-treatment>
