# Supplementary material for: Revision of the Neotropical water scavenger beetle genus Quadriops Hansen, 1999 (Coleoptera, Hydrophilidae, Acidocerinae)
Source: Zookeys. 2017 Oct 3;(705):115–41. doi: 10.3897/zookeys.705.19815 (PMC5674056; doi:10.3897/zookeys.705.19815)
Supplement: XML Treatment for Quadriops dentatus [file zookeys.705.19815-treatment4.xml]

<!DOCTYPE tp:taxon-treatment
  PUBLIC "-//TaxonX//DTD Taxonomic Treatment Publishing DTD v0 20100105//EN" "tax-treatment-NSO.dtd">
<tp:taxon-treatment xmlns:tp="http://www.plazi.org/taxpub"><tp:treatment-meta><kwd-group><label>Taxon classification</label><kwd><named-content xmlns:xlink="http://www.w3.org/1999/xlink" content-type="kingdom">Animalia</named-content></kwd><kwd><named-content xmlns:xlink="http://www.w3.org/1999/xlink" content-type="order">Coleoptera</named-content></kwd><kwd><named-content xmlns:xlink="http://www.w3.org/1999/xlink" content-type="family">Hydrophilidae</named-content></kwd></kwd-group><mixed-citation publication-type="journal"><person-group><name><surname>Girón</surname><given-names>Jennifer C.</given-names></name><name><surname>Short</surname><given-names>Andrew Edward Z.</given-names></name></person-group><article-title>Revision of the Neotropical water scavenger beetle genus <italic><tp:taxon-name><tp:taxon-name-part taxon-name-part-type="genus" reg="Quadriops">Quadriops</tp:taxon-name-part></tp:taxon-name></italic> Hansen, 1999 (<tp:taxon-name><tp:taxon-name-part taxon-name-part-type="order">Coleoptera</tp:taxon-name-part></tp:taxon-name>, <tp:taxon-name><tp:taxon-name-part taxon-name-part-type="family">Hydrophilidae</tp:taxon-name-part></tp:taxon-name>, <tp:taxon-name><tp:taxon-name-part taxon-name-part-type="subfamily">Acidocerinae</tp:taxon-name-part></tp:taxon-name>)</article-title><source>Zookeys</source><day>3</day><month>10</month><year>2017</year><volume>2017</volume><issue>705</issue><fpage>115</fpage><lpage>141</lpage><pub-id pub-id-type="doi">10.3897/zookeys.705.19815</pub-id></mixed-citation></tp:treatment-meta><tp:nomenclature><tp:taxon-name>
              <tp:taxon-name-part taxon-name-part-type="genus" reg="Quadriops">Quadriops</tp:taxon-name-part>
              <tp:taxon-name-part taxon-name-part-type="species" reg="dentatus">dentatus</tp:taxon-name-part>
            </tp:taxon-name><tp:taxon-authority>Hansen, 1999</tp:taxon-authority><xref ref-type="fig" rid="F1">Figs 1A–D</xref><xref ref-type="fig" rid="F9">, 9B</xref><tp:nomenclature-citation-list><tp:nomenclature-citation><tp:taxon-name>
                  <tp:taxon-name-part taxon-name-part-type="genus" reg="Quadriops">Quadriops</tp:taxon-name-part> <tp:taxon-name-part taxon-name-part-type="species" reg="dentatus">dentatus</tp:taxon-name-part></tp:taxon-name><comment>Hansen, 1999: 134.</comment></tp:nomenclature-citation></tp:nomenclature-citation-list></tp:nomenclature><tp:treatment-sec sec-type="Type material examined" id="SECID0EWBNV"><title>Type material examined.</title><p><bold>Holotype (female)</bold>: “VENEZ [Venezuela] : Bolivar/ 105 km S El Dorado/ 17.VII–7.VIII.86/ B. Gill 350m”, “Flight intercept/ trap”, “HOLOTYPE”, “[Handwritten] HOLOTYPE/ <tp:taxon-name><tp:taxon-name-part taxon-name-part-type="genus" reg="Quadriops">Quadriops</tp:taxon-name-part> <tp:taxon-name-part taxon-name-part-type="species" reg="dentatus">dentatus</tp:taxon-name-part></tp:taxon-name>/ M. Hansen”, “[Barcode] Canadian Museum of/ Musée canadien de la/ NATURE/ CMNEN 0011502” (<named-content xmlns:xlink="http://www.w3.org/1999/xlink" content-type="dwc:institutional_code" xlink:type="simple">CMNC</named-content>).</p></tp:treatment-sec><tp:treatment-sec sec-type="material" id="SECID0EWSAG"><title>Additional material examined</title><p>
              <bold>(5 exs.). FRENCH GUIANA: Matoury</bold>: 41.5 km SSW on Hwy N2, <named-content xmlns:xlink="http://www.w3.org/1999/xlink" content-type="dwc:verbatimCoordinates" xlink:type="simple"><named-content content-type="geo-json" specific-use="{&#34;type&#34;:&#34;Point&#34;,&#34;coordinates&#34;:[-52.376389,4.622778]}" id="NCID0EBTAG" xlink:type="simple">4°37'22"N, 52°22'35W</named-content></named-content>, 50m, 29 May–9 Jun 1997, J. Ashe, R. Brooks, FG1A97 170, ex: flight intercept trap // Barcodes: SM0134289 (<named-content xmlns:xlink="http://www.w3.org/1999/xlink" content-type="dwc:institutional_code" xlink:type="simple">SEMC</named-content>, 1 female), SM0134241 (<named-content xmlns:xlink="http://www.w3.org/1999/xlink" content-type="dwc:institutional_code" xlink:type="simple">SEMC</named-content>, 1 female, dissected); <bold>Roura</bold>: 8.4 km SSE, 200 m, <named-content xmlns:xlink="http://www.w3.org/1999/xlink" content-type="dwc:verbatimCoordinates" xlink:type="simple"><named-content content-type="geo-json" specific-use="{&#34;type&#34;:&#34;Point&#34;,&#34;coordinates&#34;:[-52.223611,4.678056]}" id="NCID0EVTAG" xlink:type="simple">4°40'41"N, 52°13'25"W</named-content></named-content>, 25–29 May 1997, J. Ashe, R. Brooks, FG1AB97 088, ex: flight intercept trap // Barcode: SM0096111 (<named-content xmlns:xlink="http://www.w3.org/1999/xlink" content-type="dwc:institutional_code" xlink:type="simple">SEMC</named-content>, 1 female); 13.0 km SSE, 240 m, <named-content xmlns:xlink="http://www.w3.org/1999/xlink" content-type="dwc:verbatimCoordinates" xlink:type="simple"><named-content content-type="geo-json" specific-use="{&#34;type&#34;:&#34;Point&#34;,&#34;coordinates&#34;:[-52.298889,4.643889]}" id="NCID0ECUAG" xlink:type="simple">4°38'38"N, 52°17'56"W</named-content></named-content>/ 13 Jun 1997; J. Ashe, R. Brooks, FG1AB97 196, ex: miscellaneous collecting // Barcode: SM0100061 (<named-content xmlns:xlink="http://www.w3.org/1999/xlink" content-type="dwc:institutional_code" xlink:type="simple">SEMC</named-content>, 1 female). <bold>SURINAME: Sipaliwini</bold>: Camp 4 (low), Kasikasima, <named-content xmlns:xlink="http://www.w3.org/1999/xlink" content-type="dwc:verbatimCoordinates" xlink:type="simple"><named-content content-type="geo-json" specific-use="{&#34;type&#34;:&#34;Point&#34;,&#34;coordinates&#34;:[-55.385000,2.977310]}" id="NCID0ERUAG" xlink:type="simple">2.97731°N, 55.38500°W</named-content></named-content>, 200m, 20–25 mar 2012, leg. Larsen, flight intercept trap, SR12-0320-TN1, 2012 CI-RAP Survey // Barcode: SEMC1089659 (<named-content xmlns:xlink="http://www.w3.org/1999/xlink" content-type="dwc:institutional_code" xlink:type="simple">SEMC</named-content>, 1 female).</p></tp:treatment-sec><tp:treatment-sec sec-type="Differential diagnosis" id="SECID0E2UAG"><title>Differential diagnosis.</title><p>
              <italic><tp:taxon-name><tp:taxon-name-part taxon-name-part-type="genus" reg="Quadriops">Quadriops</tp:taxon-name-part> <tp:taxon-name-part taxon-name-part-type="species" reg="dentatus">dentatus</tp:taxon-name-part></tp:taxon-name></italic> is very similar to <italic><tp:taxon-name><tp:taxon-name-part taxon-name-part-type="genus" reg="Quadriops">Q.</tp:taxon-name-part> <tp:taxon-name-part taxon-name-part-type="species" reg="acroreius">acroreius</tp:taxon-name-part></tp:taxon-name></italic>, both species being moderately convex (as opposed to dorsally flattened) and the serial punctures of the elytra are randomly and uniformly distributed, not aligned to form well defined longitudinal rows. It can be easily distinguished by the toothlike projection of the mesoventrite (as opposed to a wide, transverse, straight, blunt carina as in <italic><tp:taxon-name><tp:taxon-name-part taxon-name-part-type="genus" reg="Quadriops">Q.</tp:taxon-name-part> <tp:taxon-name-part taxon-name-part-type="species" reg="acroreius">acroreius</tp:taxon-name-part></tp:taxon-name></italic>); in addition, the surface of head and clypeus is smooth between punctures (as opposed to reticulated).</p></tp:treatment-sec><tp:treatment-sec sec-type="redescription" id="SECID0ECWAG"><title>Redescription.</title><p>Body length 1.6–2.2 mm, width 1.1–1.2 mm. Body elongate oval, moderately convex. General coloration uniform yellowish to dark brown. Surface smooth (as opposed to reticulated between punctures) on head, pronotum and elytra. Elevation of mesoventrite forming a basally transverse acute tooth. Metaventrite with a posterior, short, glabrous and narrow stripe. Elytra with randomly and uniformly distributed punctures, not aligned into striae; surface of pseudepipleura smooth throughout, at most only slightly reticulated at base. Metafemora with pubescence only along dorsal area of articulation to trochanter.</p></tp:treatment-sec><tp:treatment-sec sec-type="variation" id="SECID0EHWAG"><title>Variation.</title><p>There is variation in size with the type specimen being the largest.</p></tp:treatment-sec><tp:treatment-sec sec-type="distribution" id="SECID0EMWAG"><title>Distribution.</title><p>Venezuela (Bolívar), Suriname (Sipaliwini), French Guiana (Matoury, Roura). See Fig. <xref ref-type="fig" rid="F9">9B</xref>.</p></tp:treatment-sec><tp:treatment-sec sec-type="biology" id="SECID0EWWAG"><title>Biology.</title><p>The male of this species remains unknown. All known specimens were collected using flight intercept traps, at elevations between 50 and 350 m.</p></tp:treatment-sec><tp:treatment-sec><!--Section generated to contain objects referenced in tp:taxon-treatment.--><fig id="F1" position="float" orientation="portrait"><label>Figure 1.</label><caption><p>Habitus and labels of <italic><tp:taxon-name><tp:taxon-name-part taxon-name-part-type="genus" reg="Quadriops">Quadriops</tp:taxon-name-part></tp:taxon-name></italic> spp.: <italic><tp:taxon-name><tp:taxon-name-part taxon-name-part-type="genus" reg="Quadriops">Q.</tp:taxon-name-part> <tp:taxon-name-part taxon-name-part-type="species" reg="dentatus">dentatus</tp:taxon-name-part></tp:taxon-name></italic> (holotype): <bold>A</bold> dorsal view <bold>B</bold> lateral view <bold>C</bold> ventral view <bold>D</bold> labels; <italic><tp:taxon-name><tp:taxon-name-part taxon-name-part-type="genus" reg="Quadriops">Q.</tp:taxon-name-part> <tp:taxon-name-part taxon-name-part-type="species" reg="acroreius">acroreius</tp:taxon-name-part></tp:taxon-name></italic> sp. n. (holotype): <bold>E</bold> dorsal view <bold>F</bold> lateral view <bold>G</bold> ventral view <bold>H</bold> labels. Scale bar 1 mm.</p></caption><graphic xmlns:xlink="http://www.w3.org/1999/xlink" xlink:href="zookeys-705-115-g001.jpg" id="oo_159224.jpg" position="float" orientation="portrait" xlink:type="simple"/></fig><fig id="F9" position="float" orientation="portrait"><label>Figure 9.</label><caption><p>Distribution of <italic><tp:taxon-name><tp:taxon-name-part taxon-name-part-type="genus" reg="Quadriops">Quadriops</tp:taxon-name-part></tp:taxon-name></italic> spp.: <bold>A</bold> <italic><tp:taxon-name><tp:taxon-name-part taxon-name-part-type="genus" reg="Quadriops">Q.</tp:taxon-name-part> <tp:taxon-name-part taxon-name-part-type="species" reg="depressus">depressus</tp:taxon-name-part></tp:taxon-name></italic> (circles), <italic><tp:taxon-name><tp:taxon-name-part taxon-name-part-type="genus" reg="Quadriops">Q.</tp:taxon-name-part> <tp:taxon-name-part taxon-name-part-type="species" reg="reticulatus">reticulatus</tp:taxon-name-part></tp:taxon-name></italic> (triangles) <bold>B</bold> <italic><tp:taxon-name><tp:taxon-name-part taxon-name-part-type="genus" reg="Quadriops">Q.</tp:taxon-name-part> <tp:taxon-name-part taxon-name-part-type="species" reg="acroreius">acroreius</tp:taxon-name-part></tp:taxon-name></italic> (circles), <italic><tp:taxon-name><tp:taxon-name-part taxon-name-part-type="genus" reg="Quadriops">Q.</tp:taxon-name-part> <tp:taxon-name-part taxon-name-part-type="species" reg="clusia">clusia</tp:taxon-name-part></tp:taxon-name></italic> (squares), <italic><tp:taxon-name><tp:taxon-name-part taxon-name-part-type="genus" reg="Quadriops">Q.</tp:taxon-name-part> <tp:taxon-name-part taxon-name-part-type="species" reg="dentatus">dentatus</tp:taxon-name-part></tp:taxon-name></italic> (triangles) <bold>C</bold> <italic><tp:taxon-name><tp:taxon-name-part taxon-name-part-type="genus" reg="Quadriops">Q.</tp:taxon-name-part> <tp:taxon-name-part taxon-name-part-type="species" reg="similaris">similaris</tp:taxon-name-part></tp:taxon-name></italic>.</p></caption><graphic xmlns:xlink="http://www.w3.org/1999/xlink" xlink:href="zookeys-705-115-g009.jpg" id="oo_159232.jpg" position="float" orientation="portrait" xlink:type="simple"/></fig></tp:treatment-sec></tp:taxon-treatment>
