# Supplementary material for: Revision of the Neotropical water scavenger beetle genus Quadriops Hansen, 1999 (Coleoptera, Hydrophilidae, Acidocerinae)
Source: Zookeys. 2017 Oct 3;(705):115–41. doi: 10.3897/zookeys.705.19815 (PMC5674056; doi:10.3897/zookeys.705.19815)
Supplement: XML Treatment for Quadriops depressus [file zookeys.705.19815-treatment5.xml]

<!DOCTYPE tp:taxon-treatment
  PUBLIC "-//TaxonX//DTD Taxonomic Treatment Publishing DTD v0 20100105//EN" "tax-treatment-NSO.dtd">
<tp:taxon-treatment xmlns:tp="http://www.plazi.org/taxpub"><tp:treatment-meta><kwd-group><label>Taxon classification</label><kwd><named-content xmlns:xlink="http://www.w3.org/1999/xlink" content-type="kingdom">Animalia</named-content></kwd><kwd><named-content xmlns:xlink="http://www.w3.org/1999/xlink" content-type="order">Coleoptera</named-content></kwd><kwd><named-content xmlns:xlink="http://www.w3.org/1999/xlink" content-type="family">Hydrophilidae</named-content></kwd></kwd-group><mixed-citation publication-type="journal"><person-group><name><surname>Girón</surname><given-names>Jennifer C.</given-names></name><name><surname>Short</surname><given-names>Andrew Edward Z.</given-names></name></person-group><article-title>Revision of the Neotropical water scavenger beetle genus <italic><tp:taxon-name><tp:taxon-name-part taxon-name-part-type="genus" reg="Quadriops">Quadriops</tp:taxon-name-part></tp:taxon-name></italic> Hansen, 1999 (<tp:taxon-name><tp:taxon-name-part taxon-name-part-type="order">Coleoptera</tp:taxon-name-part></tp:taxon-name>, <tp:taxon-name><tp:taxon-name-part taxon-name-part-type="family">Hydrophilidae</tp:taxon-name-part></tp:taxon-name>, <tp:taxon-name><tp:taxon-name-part taxon-name-part-type="subfamily">Acidocerinae</tp:taxon-name-part></tp:taxon-name>)</article-title><source>Zookeys</source><day>3</day><month>10</month><year>2017</year><volume>2017</volume><issue>705</issue><fpage>115</fpage><lpage>141</lpage><pub-id pub-id-type="doi">10.3897/zookeys.705.19815</pub-id></mixed-citation></tp:treatment-meta><tp:nomenclature><tp:taxon-name>
              <tp:taxon-name-part taxon-name-part-type="genus" reg="Quadriops">Quadriops</tp:taxon-name-part>
              <tp:taxon-name-part taxon-name-part-type="species" reg="depressus">depressus</tp:taxon-name-part>
            </tp:taxon-name><tp:taxon-authority>Hansen, 1999</tp:taxon-authority><xref ref-type="fig" rid="F2">Figs 2A–D</xref><xref ref-type="fig" rid="F7">, 7A–D</xref><xref ref-type="fig" rid="F9">, 9A</xref><tp:nomenclature-citation-list><tp:nomenclature-citation><tp:taxon-name>
                  <tp:taxon-name-part taxon-name-part-type="genus" reg="Quadriops">Quadriops</tp:taxon-name-part> <tp:taxon-name-part taxon-name-part-type="species" reg="amazonensis">amazonensis</tp:taxon-name-part></tp:taxon-name><comment>García, 2000: 59, <bold>syn. n.</bold></comment></tp:nomenclature-citation><tp:nomenclature-citation><tp:taxon-name>
                  <tp:taxon-name-part taxon-name-part-type="genus" reg="Quadriops">Quadriops</tp:taxon-name-part> <tp:taxon-name-part taxon-name-part-type="species" reg="depressus">depressus</tp:taxon-name-part></tp:taxon-name><comment>Hansen, 1999: 136.</comment></tp:nomenclature-citation><tp:nomenclature-citation><tp:taxon-name>
                  <tp:taxon-name-part taxon-name-part-type="genus" reg="Quadriops">Quadriops</tp:taxon-name-part> <tp:taxon-name-part taxon-name-part-type="species" reg="politus">politus</tp:taxon-name-part></tp:taxon-name><comment>Hansen, 1999: 135, <bold>syn. n.</bold></comment></tp:nomenclature-citation></tp:nomenclature-citation-list></tp:nomenclature><tp:treatment-sec sec-type="Type material examined" id="SECID0EX7JK"><title>Type material examined.</title><p><bold>Holotype (male): <italic><tp:taxon-name><tp:taxon-name-part taxon-name-part-type="genus" reg="Quadriops">Q.</tp:taxon-name-part> <tp:taxon-name-part taxon-name-part-type="species" reg="depressus">depressus</tp:taxon-name-part></tp:taxon-name></italic></bold>: “PERU: Dept. [Departamento] Loreto/ 1.5km N Teniente Lopez/ <named-content xmlns:xlink="http://www.w3.org/1999/xlink" content-type="dwc:verbatimCoordinates" xlink:type="simple"><named-content content-type="geo-json" specific-use="{&#34;type&#34;:&#34;Point&#34;,&#34;coordinates&#34;:[-76.115333,-2.594333]}" id="NCID0EE1AG" xlink:type="simple">2°35.66'S,76°06.92'W</named-content></named-content>/ 22 July 1993, 210–240 m/ Richard Leschen #164/ ex: flight intercept trap”, “[Handwritten] PARATYPE/ <tp:taxon-name><tp:taxon-name-part taxon-name-part-type="genus" reg="Quadriops">Quadriops</tp:taxon-name-part> <tp:taxon-name-part taxon-name-part-type="species" reg="depressus">depressus</tp:taxon-name-part></tp:taxon-name>/ M. Hansen”, “[Barcode]/ SEMC0965921/ KUNHM-ENT” (<named-content xmlns:xlink="http://www.w3.org/1999/xlink" content-type="dwc:institutional_code" xlink:type="simple">SEMC</named-content>). <bold>Paratypes: <italic><tp:taxon-name><tp:taxon-name-part taxon-name-part-type="genus" reg="Quadriops">Q.</tp:taxon-name-part> <tp:taxon-name-part taxon-name-part-type="species" reg="depressus">depressus</tp:taxon-name-part></tp:taxon-name></italic></bold>: “PERU: Dept. [Departamento] Loreto/ Teniente Lopez/ <named-content xmlns:xlink="http://www.w3.org/1999/xlink" content-type="dwc:verbatimCoordinates" xlink:type="simple"><named-content content-type="geo-json" specific-use="{&#34;type&#34;:&#34;Point&#34;,&#34;coordinates&#34;:[-76.115667,-2.594333]}" id="NCID0EI2AG" xlink:type="simple">2°35.66'S,76°06.94'W</named-content></named-content>/ 23 July 1993, 210–240 m/ Richard Leschen #191/ ex flight intercept trap”, “[Handwritten] HOLOTYPE/ <tp:taxon-name><tp:taxon-name-part taxon-name-part-type="genus" reg="Quadriops">Quadriops</tp:taxon-name-part> <tp:taxon-name-part taxon-name-part-type="species" reg="depressus">depressus</tp:taxon-name-part></tp:taxon-name>/ M. Hansen” (<named-content xmlns:xlink="http://www.w3.org/1999/xlink" content-type="dwc:institutional_code" xlink:type="simple">SEMC</named-content>); “PERU: Dept. [Departamento] Loreto/ Campamento San Jacinto/ <named-content xmlns:xlink="http://www.w3.org/1999/xlink" content-type="dwc:verbatimCoordinates" xlink:type="simple"><named-content content-type="geo-json" specific-use="{&#34;type&#34;:&#34;Point&#34;,&#34;coordinates&#34;:[-75.862833,-2.312500]}" id="NCID0E62AG" xlink:type="simple">2°18.75'S, 75°51.77'W</named-content></named-content>/ 11 July 1993, 175–215 m/ Richard Leschen #84/ ex: flight intercept trap”, “[Handwritten] PARATYPE/ <tp:taxon-name><tp:taxon-name-part taxon-name-part-type="genus" reg="Quadriops">Quadriops</tp:taxon-name-part> <tp:taxon-name-part taxon-name-part-type="species" reg="depressus">depressus</tp:taxon-name-part></tp:taxon-name>/ M. Hansen” (<named-content xmlns:xlink="http://www.w3.org/1999/xlink" content-type="dwc:institutional_code" xlink:type="simple">SEMC</named-content>).</p><p>
            <bold><italic><tp:taxon-name><tp:taxon-name-part taxon-name-part-type="genus" reg="Quadriops">Q.</tp:taxon-name-part> <tp:taxon-name-part taxon-name-part-type="species" reg="amazonensis">amazonensis</tp:taxon-name-part></tp:taxon-name></italic>: Holotype (male)</bold>: “Venezuela, Amazonas,/ Mcipio. [Municipio] Guinia, Yavita,/ Caño Chivichi, 600 m,/ 29–31 / VIII/ 1996 / Trampa interceptación”, “Colector:/ J. Camacho”, “Holotipo [male symbol, handwritten]/ [Handwritten] <tp:taxon-name><tp:taxon-name-part taxon-name-part-type="genus" reg="Quadriops">Quadriops</tp:taxon-name-part></tp:taxon-name>/ [Handwritten] <tp:taxon-name><tp:taxon-name-part taxon-name-part-type="species" reg="amazonensis">amazonensis</tp:taxon-name-part></tp:taxon-name>/ Dcrip. M. García, 1998”, “[Barcode]/ MALUZ10158/ LUZ-Venezuela”. (<named-content xmlns:xlink="http://www.w3.org/1999/xlink" content-type="dwc:institutional_code" xlink:type="simple">MALUZ</named-content>).</p><p>
            <bold><italic><tp:taxon-name><tp:taxon-name-part taxon-name-part-type="genus" reg="Quadriops">Q.</tp:taxon-name-part> <tp:taxon-name-part taxon-name-part-type="species" reg="politus">politus</tp:taxon-name-part></tp:taxon-name></italic>: Holotype (male)</bold>: “PERU: Dept. [Departamento] Loreto/ Campamento San Jacinto/ <named-content xmlns:xlink="http://www.w3.org/1999/xlink" content-type="dwc:verbatimCoordinates" xlink:type="simple"><named-content content-type="geo-json" specific-use="{&#34;type&#34;:&#34;Point&#34;,&#34;coordinates&#34;:[-75.862833,-2.312500]}" id="NCID0EK5AG" xlink:type="simple">2°18.75'S, 75°51.77'W</named-content></named-content>/ 11 July 1993, 175–215 m/ Richard Leschen #83/ ex: flight intercept trap”, “[Handwritten] HOLOTYPE/ <tp:taxon-name><tp:taxon-name-part taxon-name-part-type="genus" reg="Quadriops">Quadriops</tp:taxon-name-part> <tp:taxon-name-part taxon-name-part-type="species" reg="politus">politus</tp:taxon-name-part></tp:taxon-name>/ M. Hansen”, “[Barcode]/ SEMC0965917/ KUNHM-ENT” (<named-content xmlns:xlink="http://www.w3.org/1999/xlink" content-type="dwc:institutional_code" xlink:type="simple">SEMC</named-content>). <bold>Paratype</bold>: “PERU: Dept. [Departamento] Loreto/ Campamento San Jacinto/ <named-content xmlns:xlink="http://www.w3.org/1999/xlink" content-type="dwc:verbatimCoordinates" xlink:type="simple"><named-content content-type="geo-json" specific-use="{&#34;type&#34;:&#34;Point&#34;,&#34;coordinates&#34;:[-75.862833,-2.312500]}" id="NCID0ED6AG" xlink:type="simple">2°18.75'S, 75°51.77'W</named-content></named-content>/ 11 July 1993, 175–215 m/ Richard Leschen #83/ ex: flight intercept trap”, “[Handwritten] PARATYPE/ <tp:taxon-name><tp:taxon-name-part taxon-name-part-type="genus" reg="Quadriops">Quadriops</tp:taxon-name-part> <tp:taxon-name-part taxon-name-part-type="species" reg="politus">politus</tp:taxon-name-part></tp:taxon-name>/ M. Hansen”, “[Barcode]/ SEMC0965917/ KUNHM-ENT” (<named-content xmlns:xlink="http://www.w3.org/1999/xlink" content-type="dwc:institutional_code" xlink:type="simple">SEMC</named-content>).</p></tp:treatment-sec><tp:treatment-sec sec-type="material" id="SECID0EX6AG"><title>Additional material examined</title><p>
              <bold>(3 exs.). PERU: Loreto</bold>: Campamento San Jacinto, <named-content xmlns:xlink="http://www.w3.org/1999/xlink" content-type="dwc:verbatimCoordinates" xlink:type="simple"><named-content content-type="geo-json" specific-use="{&#34;type&#34;:&#34;Point&#34;,&#34;coordinates&#34;:[-75.862833,-2.312500]}" id="NCID0ECABG" xlink:type="simple">2°18.75'S, 75°51.77'W</named-content></named-content>, 11 July 1993, 175–215 m/ Richard Leschen #82/ ex: flight intercept trap (<named-content xmlns:xlink="http://www.w3.org/1999/xlink" content-type="dwc:institutional_code" xlink:type="simple">SEMC</named-content>, 1); <bold>Madre de Dios</bold>: Pantiacolla Lodge, 8 km NW El Mirador Trail, Alto Madre de Dios River, 800 m, <named-content xmlns:xlink="http://www.w3.org/1999/xlink" content-type="dwc:verbatimCoordinates" xlink:type="simple"><named-content content-type="geo-json" specific-use="{&#34;type&#34;:&#34;Point&#34;,&#34;coordinates&#34;:[-71.278056,-12.641667]}" id="NCID0ERABG" xlink:type="simple">12°38'30"S, 71°16'41"W</named-content></named-content>, 23–26 OCT 2000, R. Brooks, PERU1B00 102, ex. flight intercept trap // “Barcode/ SM0260334/ KUNHM-ENT” (<named-content xmlns:xlink="http://www.w3.org/1999/xlink" content-type="dwc:institutional_code" xlink:type="simple">SEMC</named-content>, 1 female). <bold>VENEZUELA: Amazonas</bold>: T. F. Amaz. Cerro <!--PageBreak-->de la Neblina Basecamp, 140 m, <named-content xmlns:xlink="http://www.w3.org/1999/xlink" content-type="dwc:verbatimCoordinates" xlink:type="simple"><named-content content-type="geo-json" specific-use="{&#34;type&#34;:&#34;Point&#34;,&#34;coordinates&#34;:[-66.166667,0.833333]}" id="NCID0ECBBG" xlink:type="simple">0°50'N, 66°10'W</named-content></named-content>, 10–20 February 1985// Flight intercept pan trap in rainforest, P. J. &amp; P. M. Spangler, R. A. Faitoute, W. E. Steiner colrs.” (1 male, <named-content xmlns:xlink="http://www.w3.org/1999/xlink" content-type="dwc:institutional_code" xlink:type="simple">USNM</named-content>).</p></tp:treatment-sec><tp:treatment-sec sec-type="Differential diagnosis" id="SECID0EMBBG"><title>Differential diagnosis.</title><p>
              <italic><tp:taxon-name><tp:taxon-name-part taxon-name-part-type="genus" reg="Quadriops">Quadriops</tp:taxon-name-part> <tp:taxon-name-part taxon-name-part-type="species" reg="depressus">depressus</tp:taxon-name-part></tp:taxon-name></italic> is externally very similar to <italic><tp:taxon-name><tp:taxon-name-part taxon-name-part-type="genus" reg="Quadriops">Q.</tp:taxon-name-part> <tp:taxon-name-part taxon-name-part-type="species" reg="similaris">similaris</tp:taxon-name-part></tp:taxon-name></italic>, and <italic><tp:taxon-name><tp:taxon-name-part taxon-name-part-type="genus" reg="Quadriops">Q.</tp:taxon-name-part> <tp:taxon-name-part taxon-name-part-type="species" reg="reticulatus">reticulatus</tp:taxon-name-part></tp:taxon-name></italic>, as all have well defined longitudinal rows of serial punctures (as opposed to uniform and randomly distributed as in <italic><tp:taxon-name><tp:taxon-name-part taxon-name-part-type="genus" reg="Quadriops">Q.</tp:taxon-name-part> <tp:taxon-name-part taxon-name-part-type="species" reg="acroreius">acroreius</tp:taxon-name-part></tp:taxon-name></italic> and <italic><tp:taxon-name><tp:taxon-name-part taxon-name-part-type="genus" reg="Quadriops">Q.</tp:taxon-name-part> <tp:taxon-name-part taxon-name-part-type="species" reg="dentatus">dentatus</tp:taxon-name-part></tp:taxon-name></italic>, see Fig. <xref ref-type="fig" rid="F1">1</xref>), and the serial punctures are conspicuously larger than the punctures on the interstrial surface (as opposed to similarly large as in <italic><tp:taxon-name><tp:taxon-name-part taxon-name-part-type="genus" reg="Quadriops">Q.</tp:taxon-name-part> <tp:taxon-name-part taxon-name-part-type="species" reg="clusia">clusia</tp:taxon-name-part></tp:taxon-name></italic>, see Fig. <xref ref-type="fig" rid="F6">6</xref>). It can be separated from <italic><tp:taxon-name><tp:taxon-name-part taxon-name-part-type="genus" reg="Quadriops">Q.</tp:taxon-name-part> <tp:taxon-name-part taxon-name-part-type="species" reg="reticulatus">reticulatus</tp:taxon-name-part></tp:taxon-name></italic> by the dorsal outline of the body being nearly flat (as opposed to moderately convex), and the surface of the pseudepipleura posteriorly markedly canaliculated (see Fig. <xref ref-type="fig" rid="F2">2C</xref>; as opposed to smooth). <italic><tp:taxon-name><tp:taxon-name-part taxon-name-part-type="genus" reg="Quadriops">Quadriops</tp:taxon-name-part> <tp:taxon-name-part taxon-name-part-type="species" reg="depressus">depressus</tp:taxon-name-part></tp:taxon-name></italic> can be distinguished from <italic><tp:taxon-name><tp:taxon-name-part taxon-name-part-type="genus" reg="Quadriops">Q.</tp:taxon-name-part> <tp:taxon-name-part taxon-name-part-type="species" reg="similaris">similaris</tp:taxon-name-part></tp:taxon-name></italic> by the rounded shape of the apex of the parameres (see Fig. <xref ref-type="fig" rid="F7">7 A–D</xref>; as opposed to angulate, as in Fig. <xref ref-type="fig" rid="F8">8</xref>).</p><fig id="F8" position="float" orientation="portrait"><label>Figure 8.</label><caption><p>Aedeagus of <italic><tp:taxon-name><tp:taxon-name-part taxon-name-part-type="genus" reg="Quadriops">Quadriops</tp:taxon-name-part> <tp:taxon-name-part taxon-name-part-type="species" reg="similaris">similaris</tp:taxon-name-part></tp:taxon-name></italic>: <bold>A</bold> SURINAME: Marowijne: Palumeu [SUR1F99 164] <bold>B</bold> GUYANA: Iwokrama Forest [GUY1BF01 005] <bold>C</bold> BRASIL: Manaus <bold>D</bold> SURINAME: Marowijne: Palumeu [SUR1F99 182] <bold>E</bold> FRENCH GUIANA: Roura [FG1AB97 027] <bold>F</bold> GUYANA: Iwokrama Forest [GUY1BF01 105] <bold>G</bold> FRENCH GUIANA: Cayenne: [FG1AB97 171] <bold>H</bold> SURINAME: Saramacca [SUR1F99 070]. Scale bar 0.1 mm.</p></caption><graphic xmlns:xlink="http://www.w3.org/1999/xlink" xlink:href="zookeys-705-115-g008.jpg" id="oo_159230.jpg" position="float" orientation="portrait" xlink:type="simple"/></fig></tp:treatment-sec><tp:treatment-sec sec-type="redescription" id="SECID0EMGBG"><title>Redescription.</title><p>Body length 2.1–2.5 mm, width 1.3–1.4 mm. Body elongate oval, moderately convex, with dorsal outline nearly flat. General coloration reddish to dark brown, with pronotum and clypeus only slightly paler. Surface of clypeus smooth to reticulated, usually smooth on frons and pronotum. Elevation of mesoventrite with transverse ridge rather fine and curved (posteriorly concave). Elytra with ten well defined longitudinal rows of serial punctures; punctures on the interstrial surface noticeably smaller than serial punctures; surface of pseudepipleura anteriorly undulated, particularly at limit with epipleura, posteriorly reticulated. Metafemora with pubescence only at base of anterior margin at most. Aedeagus (Figs <xref ref-type="fig" rid="F7">7A–D</xref>) with parameres slightly longer than median lobe; parameres with outer margins nearly straight, only slightly curved inwards at apical 1/3; apical 1/3 of inner margin of parameres concave; apical 1/6 of parameres digitiform, with rounded apex slightly directed towards longitudinal axis of aedeagus. Median lobe with lateral margins straight, slightly converging from base; apex of aedeagus widely rounded; gonopore rather semicircular. Basal piece as long as 0.4-times the length of the median lobe, with lateral margins straight; manubrium 0.5-times the length and clearly narrower than the base of basal piece.</p><fig id="F7" position="float" orientation="portrait"><label>Figure 7.</label><caption><p>Aedeagus of <italic><tp:taxon-name><tp:taxon-name-part taxon-name-part-type="genus" reg="Quadriops">Quadriops</tp:taxon-name-part></tp:taxon-name></italic> spp.: <italic><tp:taxon-name><tp:taxon-name-part taxon-name-part-type="genus" reg="Quadriops">Q.</tp:taxon-name-part> <tp:taxon-name-part taxon-name-part-type="species" reg="depressus">depressus</tp:taxon-name-part></tp:taxon-name></italic>: <bold>A</bold> holotype <bold>B</bold> ‘<italic><tp:taxon-name><tp:taxon-name-part taxon-name-part-type="species" reg="politus">politus</tp:taxon-name-part></tp:taxon-name></italic>’ holotype <bold>C</bold> ‘<italic><tp:taxon-name><tp:taxon-name-part taxon-name-part-type="species" reg="amazonensis">amazonensis</tp:taxon-name-part></tp:taxon-name></italic>’ holotype <bold>D</bold> VENEZUELA: Amazonas: Cerro de la Neblina; <italic><tp:taxon-name><tp:taxon-name-part taxon-name-part-type="genus" reg="Quadriops">Q.</tp:taxon-name-part> <tp:taxon-name-part taxon-name-part-type="species" reg="reticulatus">reticulatus</tp:taxon-name-part></tp:taxon-name></italic>: <bold>E</bold> holotype <bold>F</bold> PANAMA: Chiriquí <bold>G</bold> COSTA RICA: Puntarenas [CR1ABF00 059] <bold>H</bold> COSTA RICA, Heredia [CR-11TN/16/016]; <italic><tp:taxon-name><tp:taxon-name-part taxon-name-part-type="genus" reg="Quadriops">Q.</tp:taxon-name-part> <tp:taxon-name-part taxon-name-part-type="species" reg="clusia">clusia</tp:taxon-name-part></tp:taxon-name></italic> <bold>I</bold> BRAZIL: Manaus <bold>J</bold> GUYANA, Upper Potaro [GY14-0312-04A] <bold>K</bold> GUYANA, Ayanganna Airstrip [GY14-0317-01B]. Scale bar 0.1 mm.</p></caption><graphic xmlns:xlink="http://www.w3.org/1999/xlink" xlink:href="zookeys-705-115-g007.jpg" id="oo_159231.jpg" position="float" orientation="portrait" xlink:type="simple"/></fig></tp:treatment-sec><tp:treatment-sec sec-type="variation" id="SECID0EQJBG"><title>Variation.</title><p>There is variation on the density and presence of reticulation on the surface of the frons and clypeus.</p></tp:treatment-sec><tp:treatment-sec sec-type="distribution" id="SECID0EVJBG"><title>Distribution.</title><p>Peru (Loreto), Ecuador (Napo), Venezuela (Amazonas). See Fig. <xref ref-type="fig" rid="F9">9B</xref>.</p></tp:treatment-sec><tp:treatment-sec sec-type="biology" id="SECID0E6JBG"><title>Biology.</title><p>All known specimens were collected with flight intercept traps.</p></tp:treatment-sec><tp:treatment-sec sec-type="remarks" id="SECID0EEKBG"><title>Remarks.</title><p>It is known that the shape of the aedeagus exhibit intraspecific variation in several acidocerine species (see <xref ref-type="bibr" rid="B9">Short et al. 2017</xref>), including <italic><tp:taxon-name><tp:taxon-name-part taxon-name-part-type="genus" reg="Quadriops">Q.</tp:taxon-name-part> <tp:taxon-name-part taxon-name-part-type="species" reg="similaris">similaris</tp:taxon-name-part></tp:taxon-name></italic> below. Given the similarity of the illustrations provided by <xref ref-type="bibr" rid="B4">Hansen (1999)</xref> and <xref ref-type="bibr" rid="B1">García (2000)</xref>, and the lack of external characters (beyond the density and presence of reticulation on the surface of the frons and clypeus) to clearly distinguish <italic><tp:taxon-name><tp:taxon-name-part taxon-name-part-type="genus" reg="Quadriops">Q.</tp:taxon-name-part> <tp:taxon-name-part taxon-name-part-type="species" reg="amazonensis">amazonensis</tp:taxon-name-part></tp:taxon-name></italic> and <italic><tp:taxon-name><tp:taxon-name-part taxon-name-part-type="genus" reg="Quadriops">Q.</tp:taxon-name-part> <tp:taxon-name-part taxon-name-part-type="species" reg="politus">politus</tp:taxon-name-part></tp:taxon-name></italic> from <italic><tp:taxon-name><tp:taxon-name-part taxon-name-part-type="genus" reg="Quadriops">Q.</tp:taxon-name-part> <tp:taxon-name-part taxon-name-part-type="species" reg="depressus">depressus</tp:taxon-name-part></tp:taxon-name></italic>, we dismounted the aedeagi of the holotypes of the latter two species to compare them directly. The aedeaegus of all three type specimens, along with an additional male from Venezuela, share the same overall shape, with only slight variations in proportions that may be due in part to the preparation of the structures. Further, we found the illustration of the aedeagus of the type of <italic><tp:taxon-name><tp:taxon-name-part taxon-name-part-type="genus" reg="Quadriops">Q.</tp:taxon-name-part> <tp:taxon-name-part taxon-name-part-type="species" reg="politus">politus</tp:taxon-name-part></tp:taxon-name></italic> to be incor<!--PageBreak-->rectly interpreted (<xref ref-type="bibr" rid="B4">Hansen 1999</xref>: fig. 24); specifically, the apex of the median lobe is drawn to appear very constricted and acutely pointed, while in fact it is broad and blunt as with most other <italic><tp:taxon-name><tp:taxon-name-part taxon-name-part-type="genus" reg="Quadriops">Quadriops</tp:taxon-name-part></tp:taxon-name></italic>. This apex of the median lobe was strongly cleared in the type and was not readily visible until we dismounted the genitalia to view it with transmitted light. This mistaken interpretation of the aedeagal shape seems likely to be why Hansen had considered this to be a separate species when in fact it does not appear so. Given the similarity of the aedeagi, coupled with the lack of any detectable external differences, we consider <italic><tp:taxon-name><tp:taxon-name-part taxon-name-part-type="genus" reg="Quadriops">Q.</tp:taxon-name-part> <tp:taxon-name-part taxon-name-part-type="species" reg="amazonensis">amazonensis</tp:taxon-name-part></tp:taxon-name></italic> and <italic><tp:taxon-name><tp:taxon-name-part taxon-name-part-type="genus" reg="Quadriops">Q.</tp:taxon-name-part> <tp:taxon-name-part taxon-name-part-type="species" reg="politus">politus</tp:taxon-name-part></tp:taxon-name></italic> both junior synonyms of <italic><tp:taxon-name><tp:taxon-name-part taxon-name-part-type="genus" reg="Quadriops">Q.</tp:taxon-name-part> <tp:taxon-name-part taxon-name-part-type="species" reg="depressus">depressus</tp:taxon-name-part></tp:taxon-name></italic>.</p></tp:treatment-sec><tp:treatment-sec><!--Section generated to contain objects referenced in tp:taxon-treatment.--><fig id="F2" position="float" orientation="portrait"><label>Figure 2.</label><caption><p>Habitus and labels of <italic><tp:taxon-name><tp:taxon-name-part taxon-name-part-type="genus" reg="Quadriops">Quadriops</tp:taxon-name-part></tp:taxon-name></italic> spp.: <italic><tp:taxon-name><tp:taxon-name-part taxon-name-part-type="genus" reg="Quadriops">Q.</tp:taxon-name-part> <tp:taxon-name-part taxon-name-part-type="species" reg="depressus">depressus</tp:taxon-name-part></tp:taxon-name></italic> (holotype): <bold>A</bold> dorsal view <bold>B</bold> lateral view <bold>C</bold> ventral view <bold>D</bold> labels; <italic><tp:taxon-name><tp:taxon-name-part taxon-name-part-type="genus" reg="Quadriops">Q.</tp:taxon-name-part> <tp:taxon-name-part taxon-name-part-type="species" reg="similaris">similaris</tp:taxon-name-part></tp:taxon-name></italic> (paratype): <bold>E</bold> dorsal view <bold>F</bold> lateral view <bold>G</bold> ventral view <bold>H</bold> labels. Scale bar 1 mm.</p></caption><graphic xmlns:xlink="http://www.w3.org/1999/xlink" xlink:href="zookeys-705-115-g002.jpg" id="oo_159225.jpg" position="float" orientation="portrait" xlink:type="simple"/></fig><fig id="F9" position="float" orientation="portrait"><label>Figure 9.</label><caption><p>Distribution of <italic><tp:taxon-name><tp:taxon-name-part taxon-name-part-type="genus" reg="Quadriops">Quadriops</tp:taxon-name-part></tp:taxon-name></italic> spp.: <bold>A</bold> <italic><tp:taxon-name><tp:taxon-name-part taxon-name-part-type="genus" reg="Quadriops">Q.</tp:taxon-name-part> <tp:taxon-name-part taxon-name-part-type="species" reg="depressus">depressus</tp:taxon-name-part></tp:taxon-name></italic> (circles), <italic><tp:taxon-name><tp:taxon-name-part taxon-name-part-type="genus" reg="Quadriops">Q.</tp:taxon-name-part> <tp:taxon-name-part taxon-name-part-type="species" reg="reticulatus">reticulatus</tp:taxon-name-part></tp:taxon-name></italic> (triangles) <bold>B</bold> <italic><tp:taxon-name><tp:taxon-name-part taxon-name-part-type="genus" reg="Quadriops">Q.</tp:taxon-name-part> <tp:taxon-name-part taxon-name-part-type="species" reg="acroreius">acroreius</tp:taxon-name-part></tp:taxon-name></italic> (circles), <italic><tp:taxon-name><tp:taxon-name-part taxon-name-part-type="genus" reg="Quadriops">Q.</tp:taxon-name-part> <tp:taxon-name-part taxon-name-part-type="species" reg="clusia">clusia</tp:taxon-name-part></tp:taxon-name></italic> (squares), <italic><tp:taxon-name><tp:taxon-name-part taxon-name-part-type="genus" reg="Quadriops">Q.</tp:taxon-name-part> <tp:taxon-name-part taxon-name-part-type="species" reg="dentatus">dentatus</tp:taxon-name-part></tp:taxon-name></italic> (triangles) <bold>C</bold> <italic><tp:taxon-name><tp:taxon-name-part taxon-name-part-type="genus" reg="Quadriops">Q.</tp:taxon-name-part> <tp:taxon-name-part taxon-name-part-type="species" reg="similaris">similaris</tp:taxon-name-part></tp:taxon-name></italic>.</p></caption><graphic xmlns:xlink="http://www.w3.org/1999/xlink" xlink:href="zookeys-705-115-g009.jpg" id="oo_159232.jpg" position="float" orientation="portrait" xlink:type="simple"/></fig><fig id="F1" position="float" orientation="portrait"><label>Figure 1.</label><caption><p>Habitus and labels of <italic><tp:taxon-name><tp:taxon-name-part taxon-name-part-type="genus" reg="Quadriops">Quadriops</tp:taxon-name-part></tp:taxon-name></italic> spp.: <italic><tp:taxon-name><tp:taxon-name-part taxon-name-part-type="genus" reg="Quadriops">Q.</tp:taxon-name-part> <tp:taxon-name-part taxon-name-part-type="species" reg="dentatus">dentatus</tp:taxon-name-part></tp:taxon-name></italic> (holotype): <bold>A</bold> dorsal view <bold>B</bold> lateral view <bold>C</bold> ventral view <bold>D</bold> labels; <italic><tp:taxon-name><tp:taxon-name-part taxon-name-part-type="genus" reg="Quadriops">Q.</tp:taxon-name-part> <tp:taxon-name-part taxon-name-part-type="species" reg="acroreius">acroreius</tp:taxon-name-part></tp:taxon-name></italic> sp. n. (holotype): <bold>E</bold> dorsal view <bold>F</bold> lateral view <bold>G</bold> ventral view <bold>H</bold> labels. Scale bar 1 mm.</p></caption><graphic xmlns:xlink="http://www.w3.org/1999/xlink" xlink:href="zookeys-705-115-g001.jpg" id="oo_159224.jpg" position="float" orientation="portrait" xlink:type="simple"/></fig><fig id="F6" position="float" orientation="portrait"><label>Figure 6.</label><caption><p>SEM of elytral punctures: <bold>A</bold> <italic><tp:taxon-name><tp:taxon-name-part taxon-name-part-type="genus" reg="Quadriops">Q.</tp:taxon-name-part> <tp:taxon-name-part taxon-name-part-type="species" reg="clusia">clusia</tp:taxon-name-part></tp:taxon-name></italic> <bold>B</bold> <italic><tp:taxon-name><tp:taxon-name-part taxon-name-part-type="genus" reg="Quadriops">Q.</tp:taxon-name-part> <tp:taxon-name-part taxon-name-part-type="species" reg="reticulatus">reticulatus</tp:taxon-name-part></tp:taxon-name></italic>. Scale bar: 50 µm. Black arrows point to serial punctures. White arrows point to interstrial punctures.</p></caption><graphic xmlns:xlink="http://www.w3.org/1999/xlink" xlink:href="zookeys-705-115-g006.jpg" id="oo_159229.jpg" position="float" orientation="portrait" xlink:type="simple"/></fig></tp:treatment-sec><ref-list><ref id="B9"><mixed-citation xmlns:xlink="http://www.w3.org/1999/xlink" xlink:type="simple">
          <person-group><name name-style="western"><surname>Short</surname><given-names>AEZ</given-names></name><name name-style="western"><surname>García</surname><given-names>M</given-names></name><name name-style="western"><surname>Girón</surname><given-names>JC</given-names></name></person-group> (<year>2017</year>) <article-title>Revision of the Neotropical water scavenger beetle genus <italic><tp:taxon-name><tp:taxon-name-part taxon-name-part-type="genus">Globulosis</tp:taxon-name-part></tp:taxon-name></italic> García, 2001 (<tp:taxon-name><tp:taxon-name-part taxon-name-part-type="order">Coleoptera</tp:taxon-name-part></tp:taxon-name>: <tp:taxon-name><tp:taxon-name-part taxon-name-part-type="family">Hydrophilidae</tp:taxon-name-part></tp:taxon-name>: <tp:taxon-name><tp:taxon-name-part taxon-name-part-type="subfamily">Acidocerinae</tp:taxon-name-part></tp:taxon-name>).</article-title> <source>Zootaxa</source> <volume>4232</volume>(<issue>2</issue>): <fpage>271</fpage>–<lpage>281</lpage>. <ext-link xlink:type="simple" ext-link-type="doi" xlink:href="10.11646/zootaxa.4232.2.10">https://doi.org/10.11646/zootaxa.4232.2.10</ext-link></mixed-citation></ref><ref id="B4"><mixed-citation xmlns:xlink="http://www.w3.org/1999/xlink" xlink:type="simple">
          <person-group><name name-style="western"><surname>Hansen</surname><given-names>M</given-names></name></person-group> (<year>1999</year>) <article-title>Fifteen new genera of <tp:taxon-name><tp:taxon-name-part taxon-name-part-type="family">Hydrophilidae</tp:taxon-name-part></tp:taxon-name> (<tp:taxon-name><tp:taxon-name-part taxon-name-part-type="order">Coleoptera</tp:taxon-name-part></tp:taxon-name>), with remarks on the generic classification of the family.</article-title> <source>Insect Systematics &amp; Evolution</source> <volume>30</volume>(<issue>2</issue>): <fpage>121</fpage>–<lpage>172</lpage>. <ext-link xlink:type="simple" ext-link-type="doi" xlink:href="10.1163/187631200X00228">https://doi.org/10.1163/187631200X00228</ext-link></mixed-citation></ref><ref id="B1"><mixed-citation xmlns:xlink="http://www.w3.org/1999/xlink" xlink:type="simple">
          <person-group><name name-style="western"><surname>García</surname><given-names>M</given-names></name></person-group> (<year>2000</year>) <article-title>Una nueva especie de <italic><tp:taxon-name><tp:taxon-name-part taxon-name-part-type="genus">Quadriops</tp:taxon-name-part></tp:taxon-name></italic> Hansen, 1999 (<tp:taxon-name><tp:taxon-name-part taxon-name-part-type="order">Coleoptera</tp:taxon-name-part></tp:taxon-name>: <tp:taxon-name><tp:taxon-name-part taxon-name-part-type="family">Hydrophilidae</tp:taxon-name-part></tp:taxon-name>: <tp:taxon-name><tp:taxon-name-part taxon-name-part-type="subfamily">Hydrophilinae</tp:taxon-name-part></tp:taxon-name>) de Venezuela.</article-title> <source>Boletín del Centro de Investigaciones Biológicas</source> <volume>34</volume>(<issue>1</issue>): <fpage>59</fpage>–<lpage>65</lpage>.</mixed-citation></ref></ref-list></tp:taxon-treatment>
