# Supplementary material for: Revision of the Neotropical water scavenger beetle genus Quadriops Hansen, 1999 (Coleoptera, Hydrophilidae, Acidocerinae)
Source: Zookeys. 2017 Oct 3;(705):115–41. doi: 10.3897/zookeys.705.19815 (PMC5674056; doi:10.3897/zookeys.705.19815)
Supplement: XML Treatment for Quadriops reticulatus [file zookeys.705.19815-treatment6.xml]

<!DOCTYPE tp:taxon-treatment
  PUBLIC "-//TaxonX//DTD Taxonomic Treatment Publishing DTD v0 20100105//EN" "tax-treatment-NSO.dtd">
<tp:taxon-treatment xmlns:tp="http://www.plazi.org/taxpub"><tp:treatment-meta><kwd-group><label>Taxon classification</label><kwd><named-content xmlns:xlink="http://www.w3.org/1999/xlink" content-type="kingdom">Animalia</named-content></kwd><kwd><named-content xmlns:xlink="http://www.w3.org/1999/xlink" content-type="order">Coleoptera</named-content></kwd><kwd><named-content xmlns:xlink="http://www.w3.org/1999/xlink" content-type="family">Hydrophilidae</named-content></kwd></kwd-group><mixed-citation publication-type="journal"><person-group><name><surname>Girón</surname><given-names>Jennifer C.</given-names></name><name><surname>Short</surname><given-names>Andrew Edward Z.</given-names></name></person-group><article-title>Revision of the Neotropical water scavenger beetle genus <italic><tp:taxon-name><tp:taxon-name-part taxon-name-part-type="genus" reg="Quadriops">Quadriops</tp:taxon-name-part></tp:taxon-name></italic> Hansen, 1999 (<tp:taxon-name><tp:taxon-name-part taxon-name-part-type="order">Coleoptera</tp:taxon-name-part></tp:taxon-name>, <tp:taxon-name><tp:taxon-name-part taxon-name-part-type="family">Hydrophilidae</tp:taxon-name-part></tp:taxon-name>, <tp:taxon-name><tp:taxon-name-part taxon-name-part-type="subfamily">Acidocerinae</tp:taxon-name-part></tp:taxon-name>)</article-title><source>Zookeys</source><day>3</day><month>10</month><year>2017</year><volume>2017</volume><issue>705</issue><fpage>115</fpage><lpage>141</lpage><pub-id pub-id-type="doi">10.3897/zookeys.705.19815</pub-id></mixed-citation></tp:treatment-meta><tp:nomenclature><tp:taxon-name>
              <tp:taxon-name-part taxon-name-part-type="genus" reg="Quadriops">Quadriops</tp:taxon-name-part>
              <tp:taxon-name-part taxon-name-part-type="species" reg="reticulatus">reticulatus</tp:taxon-name-part>
            </tp:taxon-name><tp:taxon-authority>Hansen, 1999</tp:taxon-authority><xref ref-type="fig" rid="F3">Figs 3A–D</xref><xref ref-type="fig" rid="F5">, 5</xref><xref ref-type="fig" rid="F6">, 6B</xref><xref ref-type="fig" rid="F7">, 7E–H</xref><xref ref-type="fig" rid="F9">, 9A</xref><tp:nomenclature-citation-list><tp:nomenclature-citation><tp:taxon-name>
                  <tp:taxon-name-part taxon-name-part-type="genus" reg="Quadriops">Quadriops</tp:taxon-name-part> <tp:taxon-name-part taxon-name-part-type="species" reg="reticulatus">reticulatus</tp:taxon-name-part></tp:taxon-name><comment>Hansen, 1999: 135</comment></tp:nomenclature-citation></tp:nomenclature-citation-list></tp:nomenclature><tp:treatment-sec sec-type="type material" id="SECID0E4PBG"><title>Type material examined.</title><p>
              <bold>Holotype (male)</bold>: “COSTA RICA: Puntarenas/ Las Alturas (Stanford/ Biol. [Biological] Sta. [Station]) ca. 29km NE San/ Vito, 1500m, 27 May 1993/ J.S. &amp; A.K. Ashe #063/ ex: flight intercept trap”, “[Handwritten] HOLOTYPE/ <tp:taxon-name><tp:taxon-name-part taxon-name-part-type="genus" reg="Quadriops">Quadriops</tp:taxon-name-part> <tp:taxon-name-part taxon-name-part-type="species" reg="reticulatus">reticulatus</tp:taxon-name-part></tp:taxon-name>/ M. Hansen”, “[Barcode]/ SEMC0965918/ KUNHM-ENT” (<named-content xmlns:xlink="http://www.w3.org/1999/xlink" content-type="dwc:institutional_code" xlink:type="simple">SEMC</named-content>).</p></tp:treatment-sec><tp:treatment-sec sec-type="material" id="SECID0EUQBG"><title>Additional material examined</title><p>
              <bold>(135 exs.). COSTA RICA: Cartago</bold>: 19.3 km NE San José, 17 May 1993, 1010 m, J. &amp; A. Ashe, #105, ex: flight intercept trap (<named-content xmlns:xlink="http://www.w3.org/1999/xlink" content-type="dwc:institutional_code" xlink:type="simple">SEMC</named-content>, 1); Tapanti National Park, 9.776711, -83.792778, Kiri Lodge, 14-19.vii.2011, leg. Short et al., Flight intercept trap, CR11-FIT-Z1-A1 (<named-content xmlns:xlink="http://www.w3.org/1999/xlink" content-type="dwc:institutional_code" xlink:type="simple">SEMC</named-content>; voucher SLE 401). <bold>Guanacaste</bold>: Est. Pitilla, 9 km S. Sta. Cecilia, 700 m, P. N. Guanacaste, P. Ríos, Set. 1991 (INBIO, 1 male); same, 9–20 Nov 1993, C. Moraga, L N 330200_380200 #2449 (INBIO, 1); <bold>Heredia</bold>: 16 km SSE La Virgen, 1070 m, <named-content xmlns:xlink="http://www.w3.org/1999/xlink" content-type="dwc:verbatimCoordinates" xlink:type="simple"><named-content content-type="geo-json" specific-use="{&#34;type&#34;:&#34;Point&#34;,&#34;coordinates&#34;:[-84.083333,10.266667]}" id="NCID0ENRBG" xlink:type="simple">10°16'N, 84°05'W</named-content></named-content>, 11–20.ii.2001, 11/TN/08/003/ <named-content xmlns:xlink="http://www.w3.org/1999/xlink" content-type="dwc:institutional_code" xlink:type="simple">INBio</named-content>-OET-ALAS transect// Barcodes: SEMC0859232–33 (<named-content xmlns:xlink="http://www.w3.org/1999/xlink" content-type="dwc:institutional_code" xlink:type="simple">SEMC</named-content>, 2 males); same, 11/TN/09/004 // Barcodes: SEMC0859174, 184–185, 203, 206–207 (<named-content xmlns:xlink="http://www.w3.org/1999/xlink" content-type="dwc:institutional_code" xlink:type="simple">SEMC</named-content>, 6 exs., incl. 3 females, 1 male); same, 11/TN/16/006 // Barcodes: SEMC0860054, 58, 68, 73–74, 76 (<named-content xmlns:xlink="http://www.w3.org/1999/xlink" content-type="dwc:institutional_code" xlink:type="simple">SEMC</named-content>, 6 exs., incl. 4 females, 2 males); same, 11/TN/17/007 // Barcodes: SEMC0859642, 827, 836, 840 (<named-content xmlns:xlink="http://www.w3.org/1999/xlink" content-type="dwc:institutional_code" xlink:type="simple">SEMC</named-content>, 4 exs., incl. 2 females, 1 male); same, 11/TN/20/010 // Barcodes: SEMC0860259, 272 (<named-content xmlns:xlink="http://www.w3.org/1999/xlink" content-type="dwc:institutional_code" xlink:type="simple">SEMC</named-content>, 2 exs., incl. 1 female, 1 male); same, 10–21.iii.2001, 11/TN/06/011, // Barcodes: SEMC0859457, 469, 496, 498, 536 (<named-content xmlns:xlink="http://www.w3.org/1999/xlink" content-type="dwc:institutional_code" xlink:type="simple">SEMC</named-content>, 5 males); same, 11/TN/07/012 // Barcodes: SEMC0859353, 363, 374, 385, 389, 599 (6 exs., incl. 2 females, 4 males); same, 11/TN/10/015 // Barcodes: SEMC0859524, 551 (<named-content xmlns:xlink="http://www.w3.org/1999/xlink" content-type="dwc:institutional_code" xlink:type="simple">SEMC</named-content>, 2 exs., incl. 1 female [dissected], 1 male); same, 11/TN/16/016 // Barcodes: SEMC0859973, 975, 979, 0860000, 010, 012 (<named-content xmlns:xlink="http://www.w3.org/1999/xlink" content-type="dwc:institutional_code" xlink:type="simple">SEMC</named-content>, 6 exs., incl. 4 females [SEMC0860000 dissected], 2 males [SEMC0859979 dissected]; same, 11/TN/18/018 // Barcodes: SEMC0859708, 712, 718, 721, 728–729, 733, 738–739, 750, 756, 765, 776, 783, 795 (<named-content xmlns:xlink="http://www.w3.org/1999/xlink" content-type="dwc:institutional_code" xlink:type="simple">SEMC</named-content>, 15 exs., incl. 6 females [SEMC0859712 dissected], 6 males); same, 11/TN/19/019 // Barcodes: SEMC0860511, 515, 527, 531 (<named-content xmlns:xlink="http://www.w3.org/1999/xlink" content-type="dwc:institutional_code" xlink:type="simple">SEMC</named-content>, 4 exs., (2 females, 2 males); same, 11/TN/20/020 // Barcode: SEMC0859935 (<named-content xmlns:xlink="http://www.w3.org/1999/xlink" content-type="dwc:institutional_code" xlink:type="simple">SEMC</named-content>, 1 female); same, 10–21.iv.2001, 11/TN/07/022 // Barcodes: SEMC0860215–216, 220, 226, 233, 254 (<named-content xmlns:xlink="http://www.w3.org/1999/xlink" content-type="dwc:institutional_code" xlink:type="simple">SEMC</named-content>, 6 exs., incl. 4 females, 1 male); 11/TN/08/023 // Barcodes: SEMC0859257, 264, 268–269 (<named-content xmlns:xlink="http://www.w3.org/1999/xlink" content-type="dwc:institutional_code" xlink:type="simple">SEMC</named-content>, 4 exs., incl. 1 female, 2 males [SEMC0859268 and SEMC0859269 dissected]; same, 11/TN/16/026 // Barcodes: SEMC0859406–408, 419, 431, 437 (<named-content xmlns:xlink="http://www.w3.org/1999/xlink" content-type="dwc:institutional_code" xlink:type="simple">SEMC</named-content>, 6 exs., 5 females, 1 dissected male [SEMC0859437]; same, 11/TN/17/027 // Barcodes: SEMC0860628, 630, 641, 652, 663 (<named-content xmlns:xlink="http://www.w3.org/1999/xlink" content-type="dwc:institutional_code" xlink:type="simple">SEMC</named-content>, 5 exs., 1 female, 4 males); same, 11/TN/18/028 // Barcodes: SEMC0860126, 137, 146, 148, 152 (5 exs., 2 females, 3 males); same, 11/TN/19/029 // Barcodes: SEMC0859270, 273, 284, 306, 308, 314, 325 (<named-content xmlns:xlink="http://www.w3.org/1999/xlink" content-type="dwc:institutional_code" xlink:type="simple">SEMC</named-content>, 7 exs., incl. 4 females, 2 males); same, 11/TN/20/030 // Barcodes: SEMC0860573, 599, 602, 606–607, 620, 624–625, 0892500, 502, 511, 578, 583, 590–591, 594 (<named-content xmlns:xlink="http://www.w3.org/1999/xlink" content-type="dwc:institutional_code" xlink:type="simple">SEMC</named-content>, 16 exs., incl. 5 females [SEMC0860599, SEMC0860606 and SEMC0860620 dissected] 5 males [SEMC0860573 and SEMC0860607 dissected]; same, 11–20.iv.2001, 11/TN/18/008 // Barcodes: SEMC0859660, 663–664, 666, 675, 677, 683–684, 704 (<named-content xmlns:xlink="http://www.w3.org/1999/xlink" content-type="dwc:institutional_code" xlink:type="simple">SEMC</named-content>, 9 exs., incl. 4 females, 1 male); same, 12–23.iii.2003, 05/TN/18/020 // Barcode: SEMC0860494 (1 female); same, 10–22.iii.2004, 03/TN/08/015 // Barcode: SEMC0860372 (<named-content xmlns:xlink="http://www.w3.org/1999/xlink" content-type="dwc:institutional_code" xlink:type="simple">SEMC</named-content>, 1); <bold>Limón</bold>: Sector Cerro Cocori, Fca. de E. Rojas, 150 m, E. Rojas, Oct 1991 (INBIO, 1 male); <bold>Puntarenas</bold>: Monteverde Biological Preserve Peñas Blancas Valley- Aleman refugio, 25–29 May 1993, Steve Lingafelter, ex: flight intercept trap (<named-content xmlns:xlink="http://www.w3.org/1999/xlink" content-type="dwc:institutional_code" xlink:type="simple">SEMC</named-content>, 1); Corcovado National Park, Sirena Stn., Corcovado Trail, 150 m, <named-content xmlns:xlink="http://www.w3.org/1999/xlink" content-type="dwc:verbatimCoordinates" xlink:type="simple"><named-content content-type="geo-json" specific-use="{&#34;type&#34;:&#34;Point&#34;,&#34;coordinates&#34;:[-83.577500,8.485278]}" id="NCID0ECVBG" xlink:type="simple">8°29'7"N 83°34'39"W</named-content></named-content>, 28 JUN–1 JUL 2000, Z. H. <!--PageBreak-->Falin, CR1ABF00 059, ex: flight intercept trap // Barcodes: SM0251795 (<named-content xmlns:xlink="http://www.w3.org/1999/xlink" content-type="dwc:institutional_code" xlink:type="simple">SEMC</named-content>, 1 male, dissected), SM0251874 (<named-content xmlns:xlink="http://www.w3.org/1999/xlink" content-type="dwc:institutional_code" xlink:type="simple">SEMC</named-content>, 1 female, dissected), SM0252279 (<named-content xmlns:xlink="http://www.w3.org/1999/xlink" content-type="dwc:institutional_code" xlink:type="simple">SEMC</named-content>, 1 female); Las Cruces Biol. Sta., 1330 m, <named-content xmlns:xlink="http://www.w3.org/1999/xlink" content-type="dwc:verbatimCoordinates" xlink:type="simple"><named-content content-type="geo-json" specific-use="{&#34;type&#34;:&#34;Point&#34;,&#34;coordinates&#34;:[-82.959667,8.785667]}" id="NCID0E2VBG" xlink:type="simple">08°47.14'N 82°57.58'W</named-content></named-content>, 28–30-V-2004, J. S. Ashe, Z. Falin, I. Hinojosa, ex: flight intercept trap, CR1AFH04 059 // Barcode: SM0625787 (<named-content xmlns:xlink="http://www.w3.org/1999/xlink" content-type="dwc:institutional_code" xlink:type="simple">SEMC</named-content>, 1 male); Altamira Biol. Sta., 1510–1600 m, <named-content xmlns:xlink="http://www.w3.org/1999/xlink" content-type="dwc:verbatimCoordinates" xlink:type="simple"><named-content content-type="geo-json" specific-use="{&#34;type&#34;:&#34;Point&#34;,&#34;coordinates&#34;:[-83.008167,9.029333]}" id="NCID0EIWBG" xlink:type="simple">09°01.76'N 83°00.49'W</named-content></named-content>, 4–7-VI-2004, J. S. Ashe, Z. Falin, I. Hinojosa, ex: flight intercept trap, CR1AFH04 144 // Barcode: SM0659727 (<named-content xmlns:xlink="http://www.w3.org/1999/xlink" content-type="dwc:institutional_code" xlink:type="simple">SEMC</named-content>, 1). <bold>PANAMA: Chiriqui</bold>: 20 Km N Gualaca, Finca La Suiza, 1350 m, <named-content xmlns:xlink="http://www.w3.org/1999/xlink" content-type="dwc:verbatimCoordinates" xlink:type="simple"><named-content content-type="geo-json" specific-use="{&#34;type&#34;:&#34;Point&#34;,&#34;coordinates&#34;:[-82.200000,8.650000]}" id="NCID0EXWBG" xlink:type="simple">08°39'N, 82°12'W</named-content></named-content>, 10 June 1995, J. Ashe &amp; R. Brooks, #167, ex: fogging fungusy log (<named-content xmlns:xlink="http://www.w3.org/1999/xlink" content-type="dwc:institutional_code" xlink:type="simple">SEMC</named-content>, 2 [1 male, dissected]); La Fortuna, “Hydro. Trail”, <named-content xmlns:xlink="http://www.w3.org/1999/xlink" content-type="dwc:verbatimCoordinates" xlink:type="simple"><named-content content-type="geo-json" specific-use="{&#34;type&#34;:&#34;Point&#34;,&#34;coordinates&#34;:[-82.233333,8.700000]}" id="NCID0EEXBG" xlink:type="simple">08°42'N, 82°14'W</named-content></named-content>, 1150 m, 23 V–9 VI 1995, J. Ashe, R. Brooks, #156, ex: flight intercept trap (<named-content xmlns:xlink="http://www.w3.org/1999/xlink" content-type="dwc:institutional_code" xlink:type="simple">SEMC</named-content>, 2 [1 female]); <bold>Darién</bold>: Cana Biological Station, 550 m <named-content xmlns:xlink="http://www.w3.org/1999/xlink" content-type="dwc:verbatimCoordinates" xlink:type="simple"><named-content content-type="geo-json" specific-use="{&#34;type&#34;:&#34;Point&#34;,&#34;coordinates&#34;:[-77.685000,7.755000]}" id="NCID0ETXBG" xlink:type="simple">7°45'18"N, 77°41'6"W</named-content></named-content>, 07–09 Jun 1996, J. Ashe, R. Brooks, PAN1AB96 114, ex: flight intercept trap // Barcode: SM0049123 (<named-content xmlns:xlink="http://www.w3.org/1999/xlink" content-type="dwc:institutional_code" xlink:type="simple">SEMC</named-content>, 1 female).</p></tp:treatment-sec><tp:treatment-sec sec-type="Differential Diagnosis" id="SECID0E4XBG"><title>Differential Diagnosis.</title><p>
              <italic><tp:taxon-name><tp:taxon-name-part taxon-name-part-type="genus" reg="Quadriops">Quadriops</tp:taxon-name-part> <tp:taxon-name-part taxon-name-part-type="species" reg="reticulatus">reticulatus</tp:taxon-name-part></tp:taxon-name></italic> is externally very similar to <italic><tp:taxon-name><tp:taxon-name-part taxon-name-part-type="genus" reg="Quadriops">Q.</tp:taxon-name-part> <tp:taxon-name-part taxon-name-part-type="species" reg="depressus">depressus</tp:taxon-name-part></tp:taxon-name></italic>, and <italic><tp:taxon-name><tp:taxon-name-part taxon-name-part-type="genus" reg="Quadriops">Q.</tp:taxon-name-part> <tp:taxon-name-part taxon-name-part-type="species" reg="similaris">similaris</tp:taxon-name-part></tp:taxon-name></italic>, as all have well defined longitudinal rows of serial punctures (as opposed to uniform and randomly distributed as in <italic><tp:taxon-name><tp:taxon-name-part taxon-name-part-type="genus" reg="Quadriops">Q.</tp:taxon-name-part> <tp:taxon-name-part taxon-name-part-type="species" reg="acroreius">acroreius</tp:taxon-name-part></tp:taxon-name></italic> and <italic><tp:taxon-name><tp:taxon-name-part taxon-name-part-type="genus" reg="Quadriops">Q.</tp:taxon-name-part> <tp:taxon-name-part taxon-name-part-type="species" reg="dentatus">dentatus</tp:taxon-name-part></tp:taxon-name></italic>), and the serial punctures are conspicuously larger than the punctures on the interstrial surface (as opposed to similarly large as in <italic><tp:taxon-name><tp:taxon-name-part taxon-name-part-type="genus" reg="Quadriops">Q.</tp:taxon-name-part> <tp:taxon-name-part taxon-name-part-type="species" reg="clusia">clusia</tp:taxon-name-part></tp:taxon-name></italic>, see Fig. <xref ref-type="fig" rid="F6">6</xref>). It can be separated from <italic><tp:taxon-name><tp:taxon-name-part taxon-name-part-type="genus" reg="Quadriops">Q.</tp:taxon-name-part> <tp:taxon-name-part taxon-name-part-type="species" reg="depressus">depressus</tp:taxon-name-part></tp:taxon-name></italic> and <italic><tp:taxon-name><tp:taxon-name-part taxon-name-part-type="genus" reg="Quadriops">Q.</tp:taxon-name-part> <tp:taxon-name-part taxon-name-part-type="species" reg="similaris">similaris</tp:taxon-name-part></tp:taxon-name></italic> by the dorsal outline of the body being uniformly convex (as opposed to flat), and the smooth surface of the pseudepipleura (as opposed to posteriorly markedly canaliculated, see Fig. <xref ref-type="fig" rid="F2">2C and G</xref>).</p></tp:treatment-sec><tp:treatment-sec sec-type="redescription" id="SECID0ED2BG"><title>Redescription.</title><p>Body length 2.0–2.4 mm, width 1.2–1.45 mm. Body elongate oval, moderately convex, with dorsal outline only slightly flat. General coloration reddish to dark brown, with margins of pronotum and clypeus only slightly paler. Surface of clypeus, frons and pronotum reticulated. Elevation of mesoventrite with transverse ridge rather fine and curved (posteriorly concave). Elytra with ten well defined longitudinal rows of serial punctures; punctures on the interstrial surface noticeably smaller than serial punctures; surface of pseudepipleura anteriorly undulated, particularly at limit with epipleura, posteriorly smooth. Metafemora with pubescence only on anterior basal corner. Aedeagus (Fig. <xref ref-type="fig" rid="F7">7E–H</xref>) with parameres as long <!--PageBreak--><!--PageBreak-->as or longer than median lobe; parameres with outer margins slightly concave near midlength; apical 1/3 of inner margin of parameres concave; apical 1/3 of parameres digitiform, rather narrow, with rounded apex, slightly pointing towards longitudinal axis of aedeagus. Median lobe with lateral margins usually straight and clearly converging from base; apex of aedeagus widely rounded; gonopore variable in shape. Basal piece as long as 0.5 to 0.7-times the length of the median lobe, with lateral margins straight to sinuate; manubrium 0.3 to 0.6-times the length and clearly narrower than the basal piece at its base.</p></tp:treatment-sec><tp:treatment-sec sec-type="variation" id="SECID0EQ2BG"><title>Variation.</title><p>The degree of sharpness of the transverse ridge of mesoventrite varies from being blunt and moderately marked to sharp. There is variation on the shape of the aedeagus, even though the overall shape is conserved across the species. Specimens from Panama tend to be smaller.</p></tp:treatment-sec><tp:treatment-sec sec-type="distribution" id="SECID0EV2BG"><title>Distribution.</title><p>Costa Rica: Cartago, Heredia, Limón, Puntarenas; Panama: Chiriquí, Darién. See Fig. <xref ref-type="fig" rid="F9">9B</xref>.</p></tp:treatment-sec><tp:treatment-sec sec-type="biology" id="SECID0E62BG"><title>Biology.</title><p>Most known specimens have been collected by using flight intercept traps. A few specimens were collected from “fungusy logs”. Additionally, a disassociated note at <named-content xmlns:xlink="http://www.w3.org/1999/xlink" content-type="dwc:institutional_code" xlink:type="simple">INBio</named-content> about one collecting event of <italic><tp:taxon-name><tp:taxon-name-part taxon-name-part-type="genus" reg="Quadriops">Quadriops</tp:taxon-name-part></tp:taxon-name></italic> in Costa Rica indicated a series had been collected on the sap of freshly cut trees. Most <italic><tp:taxon-name><tp:taxon-name-part taxon-name-part-type="genus" reg="Quadriops">Q.</tp:taxon-name-part> <tp:taxon-name-part taxon-name-part-type="species" reg="reticulatus">reticulatus</tp:taxon-name-part></tp:taxon-name></italic> specimens have been collected at elevations between 1000 and 1600 m.</p></tp:treatment-sec><tp:treatment-sec sec-type="remarks" id="SECID0E33BG"><title>Remarks.</title><p>The female specimen from the Darién of Panama has a differently shaped transversal ridge of the mesoventrite, but no other characters were found to differentiate it from <italic><tp:taxon-name><tp:taxon-name-part taxon-name-part-type="genus" reg="Quadriops">Q.</tp:taxon-name-part> <tp:taxon-name-part taxon-name-part-type="species" reg="reticulatus">reticulatus</tp:taxon-name-part></tp:taxon-name></italic>. However, when males are found it may be shown to represent a distinct species. Several specimens were also observed to have mites on the dorsal surface of the elytra.</p></tp:treatment-sec><tp:treatment-sec><!--Section generated to contain objects referenced in tp:taxon-treatment.--><fig id="F3" position="float" orientation="portrait"><label>Figure 3.</label><caption><p>Habitus and labels of <italic><tp:taxon-name><tp:taxon-name-part taxon-name-part-type="genus" reg="Quadriops">Quadriops</tp:taxon-name-part></tp:taxon-name></italic> spp.: <italic><tp:taxon-name><tp:taxon-name-part taxon-name-part-type="genus" reg="Quadriops">Q.</tp:taxon-name-part> <tp:taxon-name-part taxon-name-part-type="species" reg="reticulatus">reticulatus</tp:taxon-name-part></tp:taxon-name></italic> (holotype): <bold>A</bold> dorsal view <bold>B</bold> lateral view <bold>C</bold> ventral view <bold>D</bold> labels; <italic><tp:taxon-name><tp:taxon-name-part taxon-name-part-type="genus" reg="Quadriops">Q.</tp:taxon-name-part> <tp:taxon-name-part taxon-name-part-type="species" reg="clusia">clusia</tp:taxon-name-part></tp:taxon-name></italic> sp. n.: <bold>E</bold> dorsal view <bold>F</bold> lateral view <bold>G</bold> ventral view <bold>H</bold> holotype labels. Scale bar 1 mm.</p></caption><graphic xmlns:xlink="http://www.w3.org/1999/xlink" xlink:href="zookeys-705-115-g003.jpg" id="oo_159226.jpg" position="float" orientation="portrait" xlink:type="simple"/></fig><fig id="F5" position="float" orientation="portrait"><label>Figure 5.</label><caption><p>Thorax of <italic><tp:taxon-name><tp:taxon-name-part taxon-name-part-type="genus" reg="Quadriops">Q.</tp:taxon-name-part> <tp:taxon-name-part taxon-name-part-type="species" reg="reticulatus">reticulatus</tp:taxon-name-part></tp:taxon-name></italic>: <bold>A</bold> prosternum ventral view <bold>B</bold> mesofurca dorsal view <bold>C</bold> metafurca posterior view: (at) anterior tendon, (c) crux, (ds) dorsal sheath, (fa) furcal arm, (h) hemiductus, (ls) lateral sheath, (s) stalk. Scale bar 0.2 mm.</p></caption><graphic xmlns:xlink="http://www.w3.org/1999/xlink" xlink:href="zookeys-705-115-g005.jpg" id="oo_159228.jpg" position="float" orientation="portrait" xlink:type="simple"/></fig><fig id="F6" position="float" orientation="portrait"><label>Figure 6.</label><caption><p>SEM of elytral punctures: <bold>A</bold> <italic><tp:taxon-name><tp:taxon-name-part taxon-name-part-type="genus" reg="Quadriops">Q.</tp:taxon-name-part> <tp:taxon-name-part taxon-name-part-type="species" reg="clusia">clusia</tp:taxon-name-part></tp:taxon-name></italic> <bold>B</bold> <italic><tp:taxon-name><tp:taxon-name-part taxon-name-part-type="genus" reg="Quadriops">Q.</tp:taxon-name-part> <tp:taxon-name-part taxon-name-part-type="species" reg="reticulatus">reticulatus</tp:taxon-name-part></tp:taxon-name></italic>. Scale bar: 50 µm. Black arrows point to serial punctures. White arrows point to interstrial punctures.</p></caption><graphic xmlns:xlink="http://www.w3.org/1999/xlink" xlink:href="zookeys-705-115-g006.jpg" id="oo_159229.jpg" position="float" orientation="portrait" xlink:type="simple"/></fig><fig id="F7" position="float" orientation="portrait"><label>Figure 7.</label><caption><p>Aedeagus of <italic><tp:taxon-name><tp:taxon-name-part taxon-name-part-type="genus" reg="Quadriops">Quadriops</tp:taxon-name-part></tp:taxon-name></italic> spp.: <italic><tp:taxon-name><tp:taxon-name-part taxon-name-part-type="genus" reg="Quadriops">Q.</tp:taxon-name-part> <tp:taxon-name-part taxon-name-part-type="species" reg="depressus">depressus</tp:taxon-name-part></tp:taxon-name></italic>: <bold>A</bold> holotype <bold>B</bold> ‘<italic><tp:taxon-name><tp:taxon-name-part taxon-name-part-type="species" reg="politus">politus</tp:taxon-name-part></tp:taxon-name></italic>’ holotype <bold>C</bold> ‘<italic><tp:taxon-name><tp:taxon-name-part taxon-name-part-type="species" reg="amazonensis">amazonensis</tp:taxon-name-part></tp:taxon-name></italic>’ holotype <bold>D</bold> VENEZUELA: Amazonas: Cerro de la Neblina; <italic><tp:taxon-name><tp:taxon-name-part taxon-name-part-type="genus" reg="Quadriops">Q.</tp:taxon-name-part> <tp:taxon-name-part taxon-name-part-type="species" reg="reticulatus">reticulatus</tp:taxon-name-part></tp:taxon-name></italic>: <bold>E</bold> holotype <bold>F</bold> PANAMA: Chiriquí <bold>G</bold> COSTA RICA: Puntarenas [CR1ABF00 059] <bold>H</bold> COSTA RICA, Heredia [CR-11TN/16/016]; <italic><tp:taxon-name><tp:taxon-name-part taxon-name-part-type="genus" reg="Quadriops">Q.</tp:taxon-name-part> <tp:taxon-name-part taxon-name-part-type="species" reg="clusia">clusia</tp:taxon-name-part></tp:taxon-name></italic> <bold>I</bold> BRAZIL: Manaus <bold>J</bold> GUYANA, Upper Potaro [GY14-0312-04A] <bold>K</bold> GUYANA, Ayanganna Airstrip [GY14-0317-01B]. Scale bar 0.1 mm.</p></caption><graphic xmlns:xlink="http://www.w3.org/1999/xlink" xlink:href="zookeys-705-115-g007.jpg" id="oo_159231.jpg" position="float" orientation="portrait" xlink:type="simple"/></fig><fig id="F9" position="float" orientation="portrait"><label>Figure 9.</label><caption><p>Distribution of <italic><tp:taxon-name><tp:taxon-name-part taxon-name-part-type="genus" reg="Quadriops">Quadriops</tp:taxon-name-part></tp:taxon-name></italic> spp.: <bold>A</bold> <italic><tp:taxon-name><tp:taxon-name-part taxon-name-part-type="genus" reg="Quadriops">Q.</tp:taxon-name-part> <tp:taxon-name-part taxon-name-part-type="species" reg="depressus">depressus</tp:taxon-name-part></tp:taxon-name></italic> (circles), <italic><tp:taxon-name><tp:taxon-name-part taxon-name-part-type="genus" reg="Quadriops">Q.</tp:taxon-name-part> <tp:taxon-name-part taxon-name-part-type="species" reg="reticulatus">reticulatus</tp:taxon-name-part></tp:taxon-name></italic> (triangles) <bold>B</bold> <italic><tp:taxon-name><tp:taxon-name-part taxon-name-part-type="genus" reg="Quadriops">Q.</tp:taxon-name-part> <tp:taxon-name-part taxon-name-part-type="species" reg="acroreius">acroreius</tp:taxon-name-part></tp:taxon-name></italic> (circles), <italic><tp:taxon-name><tp:taxon-name-part taxon-name-part-type="genus" reg="Quadriops">Q.</tp:taxon-name-part> <tp:taxon-name-part taxon-name-part-type="species" reg="clusia">clusia</tp:taxon-name-part></tp:taxon-name></italic> (squares), <italic><tp:taxon-name><tp:taxon-name-part taxon-name-part-type="genus" reg="Quadriops">Q.</tp:taxon-name-part> <tp:taxon-name-part taxon-name-part-type="species" reg="dentatus">dentatus</tp:taxon-name-part></tp:taxon-name></italic> (triangles) <bold>C</bold> <italic><tp:taxon-name><tp:taxon-name-part taxon-name-part-type="genus" reg="Quadriops">Q.</tp:taxon-name-part> <tp:taxon-name-part taxon-name-part-type="species" reg="similaris">similaris</tp:taxon-name-part></tp:taxon-name></italic>.</p></caption><graphic xmlns:xlink="http://www.w3.org/1999/xlink" xlink:href="zookeys-705-115-g009.jpg" id="oo_159232.jpg" position="float" orientation="portrait" xlink:type="simple"/></fig><fig id="F2" position="float" orientation="portrait"><label>Figure 2.</label><caption><p>Habitus and labels of <italic><tp:taxon-name><tp:taxon-name-part taxon-name-part-type="genus" reg="Quadriops">Quadriops</tp:taxon-name-part></tp:taxon-name></italic> spp.: <italic><tp:taxon-name><tp:taxon-name-part taxon-name-part-type="genus" reg="Quadriops">Q.</tp:taxon-name-part> <tp:taxon-name-part taxon-name-part-type="species" reg="depressus">depressus</tp:taxon-name-part></tp:taxon-name></italic> (holotype): <bold>A</bold> dorsal view <bold>B</bold> lateral view <bold>C</bold> ventral view <bold>D</bold> labels; <italic><tp:taxon-name><tp:taxon-name-part taxon-name-part-type="genus" reg="Quadriops">Q.</tp:taxon-name-part> <tp:taxon-name-part taxon-name-part-type="species" reg="similaris">similaris</tp:taxon-name-part></tp:taxon-name></italic> (paratype): <bold>E</bold> dorsal view <bold>F</bold> lateral view <bold>G</bold> ventral view <bold>H</bold> labels. Scale bar 1 mm.</p></caption><graphic xmlns:xlink="http://www.w3.org/1999/xlink" xlink:href="zookeys-705-115-g002.jpg" id="oo_159225.jpg" position="float" orientation="portrait" xlink:type="simple"/></fig></tp:treatment-sec></tp:taxon-treatment>
