# Supplementary material for: Revision of the Neotropical water scavenger beetle genus Quadriops Hansen, 1999 (Coleoptera, Hydrophilidae, Acidocerinae)
Source: Zookeys. 2017 Oct 3;(705):115–41. doi: 10.3897/zookeys.705.19815 (PMC5674056; doi:10.3897/zookeys.705.19815)
Supplement: XML Treatment for Quadriops similaris [file zookeys.705.19815-treatment7.xml]

<!DOCTYPE tp:taxon-treatment
  PUBLIC "-//TaxonX//DTD Taxonomic Treatment Publishing DTD v0 20100105//EN" "tax-treatment-NSO.dtd">
<tp:taxon-treatment xmlns:tp="http://www.plazi.org/taxpub"><tp:treatment-meta><kwd-group><label>Taxon classification</label><kwd><named-content xmlns:xlink="http://www.w3.org/1999/xlink" content-type="kingdom">Animalia</named-content></kwd><kwd><named-content xmlns:xlink="http://www.w3.org/1999/xlink" content-type="order">Coleoptera</named-content></kwd><kwd><named-content xmlns:xlink="http://www.w3.org/1999/xlink" content-type="family">Hydrophilidae</named-content></kwd></kwd-group><mixed-citation publication-type="journal"><person-group><name><surname>Girón</surname><given-names>Jennifer C.</given-names></name><name><surname>Short</surname><given-names>Andrew Edward Z.</given-names></name></person-group><article-title>Revision of the Neotropical water scavenger beetle genus <italic><tp:taxon-name><tp:taxon-name-part taxon-name-part-type="genus" reg="Quadriops">Quadriops</tp:taxon-name-part></tp:taxon-name></italic> Hansen, 1999 (<tp:taxon-name><tp:taxon-name-part taxon-name-part-type="order">Coleoptera</tp:taxon-name-part></tp:taxon-name>, <tp:taxon-name><tp:taxon-name-part taxon-name-part-type="family">Hydrophilidae</tp:taxon-name-part></tp:taxon-name>, <tp:taxon-name><tp:taxon-name-part taxon-name-part-type="subfamily">Acidocerinae</tp:taxon-name-part></tp:taxon-name>)</article-title><source>Zookeys</source><day>3</day><month>10</month><year>2017</year><volume>2017</volume><issue>705</issue><fpage>115</fpage><lpage>141</lpage><pub-id pub-id-type="doi">10.3897/zookeys.705.19815</pub-id></mixed-citation></tp:treatment-meta><tp:nomenclature><tp:taxon-name>
              <tp:taxon-name-part taxon-name-part-type="genus" reg="Quadriops">Quadriops</tp:taxon-name-part>
              <tp:taxon-name-part taxon-name-part-type="species" reg="similaris">similaris</tp:taxon-name-part>
            </tp:taxon-name><tp:taxon-authority>Hansen, 1999</tp:taxon-authority><xref ref-type="fig" rid="F2">Figs 2E–H</xref><xref ref-type="fig" rid="F8">, 8</xref><xref ref-type="fig" rid="F9">, 9C</xref><!--PageBreak--><tp:nomenclature-citation-list><tp:nomenclature-citation><tp:taxon-name>
                  <tp:taxon-name-part taxon-name-part-type="genus" reg="Quadriops">Quadriops</tp:taxon-name-part> <tp:taxon-name-part taxon-name-part-type="species" reg="similaris">similaris</tp:taxon-name-part></tp:taxon-name><comment>Hansen, 1999: 136</comment></tp:nomenclature-citation></tp:nomenclature-citation-list></tp:nomenclature><tp:treatment-sec sec-type="type material" id="SECID0EI6BG"><title>Type material examined.</title><p>
              <bold>Paratype (female)</bold>: “VENEZ [Venezuela]: Bolivar/ 105 km S El Dorado/ 17.VII-7.VIII.86/ B. Gill, FIT [handwritten] 350m”, “Flight intercept/ trap”, “PARATYPE”, “[Handwritten] PARATYPE/ <tp:taxon-name><tp:taxon-name-part taxon-name-part-type="genus" reg="Quadriops">Quadriops</tp:taxon-name-part></tp:taxon-name>/ <tp:taxon-name><tp:taxon-name-part taxon-name-part-type="species" reg="similaris">similaris</tp:taxon-name-part></tp:taxon-name>/ M. Hansen”, “CMNEN 2003-1173” (<named-content xmlns:xlink="http://www.w3.org/1999/xlink" content-type="dwc:institutional_code" xlink:type="simple">CMNC</named-content>). [Holotype female from Guyana in <named-content xmlns:xlink="http://www.w3.org/1999/xlink" content-type="dwc:institutional_code" xlink:type="simple">NHMUK</named-content>, not examined].</p></tp:treatment-sec><tp:treatment-sec sec-type="material" id="SECID0EKAAI"><title>Additional material examined</title><p>
              <bold>(34 exs.). BRAZIL: Amazonas</bold>: Reserva Ducke 26 km NE Manaus, Barbosa, M.G.V., Plot B, FIT 1, Feb 1995 (2 males (1 dissected); 1 female, <named-content xmlns:xlink="http://www.w3.org/1999/xlink" content-type="dwc:institutional_code" xlink:type="simple">NHMUK</named-content>). <bold>GUYANA: Region 8</bold>: Iwokrama Forest, Pakatau hills, 70 m, <named-content xmlns:xlink="http://www.w3.org/1999/xlink" content-type="dwc:verbatimCoordinates" xlink:type="simple"><named-content content-type="geo-json" specific-use="{&#34;type&#34;:&#34;Point&#34;,&#34;coordinates&#34;:[-59.026667,4.748333]}" id="NCID0E3AAI" xlink:type="simple">4°44'54"N, 59°1'36"W</named-content></named-content>, 25–29 MAY 2001, R. Brooks, Z. Falin, GUY1BF01 061, ex: flight intercept trap // Barcode: SM0569493 (<named-content xmlns:xlink="http://www.w3.org/1999/xlink" content-type="dwc:institutional_code" xlink:type="simple">SEMC</named-content>, 1); Iwokrama Forest, 1 km W Kurupukari, Iwokrama Field Stn., 60 m, <named-content xmlns:xlink="http://www.w3.org/1999/xlink" content-type="dwc:verbatimCoordinates" xlink:type="simple"><named-content content-type="geo-json" specific-use="{&#34;type&#34;:&#34;Point&#34;,&#34;coordinates&#34;:[-58.684444,4.671944]}" id="NCID0EJBAI" xlink:type="simple">4°40'19"N, 58°41'4"W</named-content></named-content>, 21 MAY 2001, R. Brooks, Z. Falin, GUY1BF01 005, ex: <italic><tp:taxon-name><tp:taxon-name-part taxon-name-part-type="genus" reg="Acromyrmex">Acromyrmex</tp:taxon-name-part> <tp:taxon-name-part taxon-name-part-type="species" reg="hystrix">hystrix</tp:taxon-name-part></tp:taxon-name></italic> refuse <!--PageBreak-->pile // Barcodes: SM0569493 (<named-content xmlns:xlink="http://www.w3.org/1999/xlink" content-type="dwc:institutional_code" xlink:type="simple">SEMC</named-content>, 1); SM0568525 (<named-content xmlns:xlink="http://www.w3.org/1999/xlink" content-type="dwc:institutional_code" xlink:type="simple">SEMC</named-content>, 1 male, dissected); SM0568547 (<named-content xmlns:xlink="http://www.w3.org/1999/xlink" content-type="dwc:institutional_code" xlink:type="simple">SEMC</named-content>, 1 female, dissected); 26–29 MAY 2001, R. Brooks, Z. Falin, GUY1BF01 064, ex: flight intercept trap // Barcode: SM0569493 (<named-content xmlns:xlink="http://www.w3.org/1999/xlink" content-type="dwc:institutional_code" xlink:type="simple">SEMC</named-content>, 1); Iwokrama Forest, 26 km SW Kurupukari, Iwokrama Mt., 300 m, <named-content xmlns:xlink="http://www.w3.org/1999/xlink" content-type="dwc:verbatimCoordinates" xlink:type="simple"><named-content content-type="geo-json" specific-use="{&#34;type&#34;:&#34;Point&#34;,&#34;coordinates&#34;:[-58.788333,4.333889]}" id="NCID0ESCAI" xlink:type="simple">4°20'2"N, 58°47'18"W</named-content></named-content>, 23–25 MAY 2001, R. Brooks, Z. Falin, GUY1BF01 031, ex: flight intercept trap // Barcode: SM0570965 (<named-content xmlns:xlink="http://www.w3.org/1999/xlink" content-type="dwc:institutional_code" xlink:type="simple">SEMC</named-content>, 1); Iwokrama Forest, Turtle Mt. base camp, 50 m, <named-content xmlns:xlink="http://www.w3.org/1999/xlink" content-type="dwc:verbatimCoordinates" xlink:type="simple"><named-content content-type="geo-json" specific-use="{&#34;type&#34;:&#34;Point&#34;,&#34;coordinates&#34;:[-58.718056,4.718056]}" id="NCID0E6CAI" xlink:type="simple">4°43'5"N, 58°43'5"W</named-content></named-content>, 1 JUN 2001, R. Brooks, Z. Falin, GUY1BF01 <!--PageBreak-->105, ex: fogging splintered tree trunk // Barcodes: SM0564705 (<named-content xmlns:xlink="http://www.w3.org/1999/xlink" content-type="dwc:institutional_code" xlink:type="simple">SEMC</named-content>, 1 male, dissected), SM0564703 (<named-content xmlns:xlink="http://www.w3.org/1999/xlink" content-type="dwc:institutional_code" xlink:type="simple">SEMC</named-content>, 1 male), SM0564690 (<named-content xmlns:xlink="http://www.w3.org/1999/xlink" content-type="dwc:institutional_code" xlink:type="simple">SEMC</named-content>, 1 male), SM0564710 (<named-content xmlns:xlink="http://www.w3.org/1999/xlink" content-type="dwc:institutional_code" xlink:type="simple">SEMC</named-content>, 1), SM0564711 (<named-content xmlns:xlink="http://www.w3.org/1999/xlink" content-type="dwc:institutional_code" xlink:type="simple">SEMC</named-content>, 1), SM0564721 (<named-content xmlns:xlink="http://www.w3.org/1999/xlink" content-type="dwc:institutional_code" xlink:type="simple">SEMC</named-content>, 1). <bold>FRENCH GUIANA: Cayenne</bold>: 33.5 km S and 8.4 km NW of Hwy N2 on Hwy D5, <named-content xmlns:xlink="http://www.w3.org/1999/xlink" content-type="dwc:verbatimCoordinates" xlink:type="simple"><named-content content-type="geo-json" specific-use="{&#34;type&#34;:&#34;Point&#34;,&#34;coordinates&#34;:[-52.478056,4.805000]}" id="NCID0EJEAI" xlink:type="simple">4°48'18"N, 52°28'41"W</named-content></named-content>, 30 m, 26–28 MAY 1997; J. Ashe, R. Brooks, FG1AB97 057, ex: flight intercept trap // Barcode: SM0099106 (<named-content xmlns:xlink="http://www.w3.org/1999/xlink" content-type="dwc:institutional_code" xlink:type="simple">SEMC</named-content>, 1 female, dissected); 29 MAY–9 JUN 1997; J. Ashe, R. Brooks, FG1AB97 171, ex: flight intercept trap // Barcode: SM0102330 (<named-content xmlns:xlink="http://www.w3.org/1999/xlink" content-type="dwc:institutional_code" xlink:type="simple">SEMC</named-content>, 1 male, dissected), SM0101058 (<named-content xmlns:xlink="http://www.w3.org/1999/xlink" content-type="dwc:institutional_code" xlink:type="simple">SEMC</named-content>, 1 female), SM0131132 (<named-content xmlns:xlink="http://www.w3.org/1999/xlink" content-type="dwc:institutional_code" xlink:type="simple">SEMC</named-content>, 1 male, dissected); <bold>Roura</bold>: 8.4 km SSE, 200 m, <named-content xmlns:xlink="http://www.w3.org/1999/xlink" content-type="dwc:verbatimCoordinates" xlink:type="simple"><named-content content-type="geo-json" specific-use="{&#34;type&#34;:&#34;Point&#34;,&#34;coordinates&#34;:[-52.223611,4.678056]}" id="NCID0EHFAI" xlink:type="simple">4°40'41"N, 52°13'25"W</named-content></named-content>, 22–24 MAY 1997; J. Ashe, R. Brooks, FG1AB97 027, ex: flight intercept trap // Barcodes: SM0101145 (<named-content xmlns:xlink="http://www.w3.org/1999/xlink" content-type="dwc:institutional_code" xlink:type="simple">SEMC</named-content>, 1 female, dissected); SM0101159 (<named-content xmlns:xlink="http://www.w3.org/1999/xlink" content-type="dwc:institutional_code" xlink:type="simple">SEMC</named-content>, 1 male, dissected); <named-content xmlns:xlink="http://www.w3.org/1999/xlink" content-type="dwc:verbatimCoordinates" xlink:type="simple"><named-content content-type="geo-json" specific-use="{&#34;type&#34;:&#34;Point&#34;,&#34;coordinates&#34;:[-52.216667,4.666667]}" id="NCID0EZFAI" xlink:type="simple">4°40'0"N, 52°13'0"W</named-content></named-content>, 29 MAY–10 JUN 1997; J. Ashe, R. Brooks, FG1AB97 182, ex: flight intercept trap // Barcodes: SM0121078 (<named-content xmlns:xlink="http://www.w3.org/1999/xlink" content-type="dwc:institutional_code" xlink:type="simple">SEMC</named-content>, 1); SM0121118 (<named-content xmlns:xlink="http://www.w3.org/1999/xlink" content-type="dwc:institutional_code" xlink:type="simple">SEMC</named-content>, 1 female); 39.4 km SSE, 270 m, <named-content xmlns:xlink="http://www.w3.org/1999/xlink" content-type="dwc:verbatimCoordinates" xlink:type="simple"><named-content content-type="geo-json" specific-use="{&#34;type&#34;:&#34;Point&#34;,&#34;coordinates&#34;:[-52.140556,4.545278]}" id="NCID0ELGAI" xlink:type="simple">4°32'43"N, 52°8'26"W</named-content></named-content>, 10 JUN 1997; J. Ashe, R. Brooks, FG1AB97 173, ex: under fermenting bark // Barcode: SM0098799 (<named-content xmlns:xlink="http://www.w3.org/1999/xlink" content-type="dwc:institutional_code" xlink:type="simple">SEMC</named-content>, 1 female). <bold>SURINAME: Saramacca</bold>: West Suriname Road, 178 km WSW Zanderij Airport, 25 m, <named-content xmlns:xlink="http://www.w3.org/1999/xlink" content-type="dwc:verbatimCoordinates" xlink:type="simple"><named-content content-type="geo-json" specific-use="{&#34;type&#34;:&#34;Point&#34;,&#34;coordinates&#34;:[-56.313333,4.985000]}" id="NCID0E1GAI" xlink:type="simple">4°59'6"N, 56°18'48"W</named-content></named-content>, 13 JUN 1999; Z. H. Falin; SUR1F99 070, ex: splintered tree trunk (pyrethrum fogging) // Barcodes: SM0181529 (<named-content xmlns:xlink="http://www.w3.org/1999/xlink" content-type="dwc:institutional_code" xlink:type="simple">SEMC</named-content>, 1), SM0181531 (<named-content xmlns:xlink="http://www.w3.org/1999/xlink" content-type="dwc:institutional_code" xlink:type="simple">SEMC</named-content>, 1 female, dissected); SM0181968 (<named-content xmlns:xlink="http://www.w3.org/1999/xlink" content-type="dwc:institutional_code" xlink:type="simple">SEMC</named-content>, 1 male, dissected); <bold>Sipaliwini</bold>: Palumeu, 15 km NE, on Tapanahony River, trail to Poti Hill, ca 160 m, <named-content xmlns:xlink="http://www.w3.org/1999/xlink" content-type="dwc:verbatimCoordinates" xlink:type="simple"><named-content content-type="geo-json" specific-use="{&#34;type&#34;:&#34;Point&#34;,&#34;coordinates&#34;:[-55.366667,3.450000]}" id="NCID0ETHAI" xlink:type="simple">3°27'N, 55°22'W</named-content></named-content>, 6 JUL 1999; Z. H. Falin; SUR1F99 164, ex: splintered tree trunk (pyrethrum fogging) // Barcode: SM0184065 (<named-content xmlns:xlink="http://www.w3.org/1999/xlink" content-type="dwc:institutional_code" xlink:type="simple">SEMC</named-content>, 1 male); Palumeu, ca 160 m, <named-content xmlns:xlink="http://www.w3.org/1999/xlink" content-type="dwc:verbatimCoordinates" xlink:type="simple"><named-content content-type="geo-json" specific-use="{&#34;type&#34;:&#34;Point&#34;,&#34;coordinates&#34;:[-55.438333,3.348889]}" id="NCID0EAIAI" xlink:type="simple">3°20'56"N, 55°26'18"W</named-content></named-content>, 8 JUL 1999; Z. H. Falin; SUR1F99 182, ex: splintered log (pyrethrum fogging) // Barcodes: SM0180696 (<named-content xmlns:xlink="http://www.w3.org/1999/xlink" content-type="dwc:institutional_code" xlink:type="simple">SEMC</named-content>, 1), SM0180698 (<named-content xmlns:xlink="http://www.w3.org/1999/xlink" content-type="dwc:institutional_code" xlink:type="simple">SEMC</named-content>, 1), SM0180699 (<named-content xmlns:xlink="http://www.w3.org/1999/xlink" content-type="dwc:institutional_code" xlink:type="simple">SEMC</named-content>, 1 female, dissected); <named-content xmlns:xlink="http://www.w3.org/1999/xlink" content-type="dwc:verbatimCoordinates" xlink:type="simple"><named-content content-type="geo-json" specific-use="{&#34;type&#34;:&#34;Point&#34;,&#34;coordinates&#34;:[-55.629410,2.477000]}" id="NCID0EXIAI" xlink:type="simple">N 2.47700°, W 55.62941°</named-content></named-content>, 275 m, Camp 1, Upper Palumeu, leg. A. Short; Flight Intercept Trap, 10–16.iii.2012; SR12-0310-TN1, 2012 CI-RAP Survey // Barcode: SEMC1089282 (<named-content xmlns:xlink="http://www.w3.org/1999/xlink" content-type="dwc:institutional_code" xlink:type="simple">SEMC</named-content>, 1).</p></tp:treatment-sec><tp:treatment-sec sec-type="Differential diagnosis" id="SECID0EBJAI"><title>Differential diagnosis.</title><p>
              <italic><tp:taxon-name><tp:taxon-name-part taxon-name-part-type="genus" reg="Quadriops">Quadriops</tp:taxon-name-part> <tp:taxon-name-part taxon-name-part-type="species" reg="similaris">similaris</tp:taxon-name-part></tp:taxon-name></italic> is externally very similar to <italic><tp:taxon-name><tp:taxon-name-part taxon-name-part-type="genus" reg="Quadriops">Q.</tp:taxon-name-part> <tp:taxon-name-part taxon-name-part-type="species" reg="depressus">depressus</tp:taxon-name-part></tp:taxon-name></italic> and <italic><tp:taxon-name><tp:taxon-name-part taxon-name-part-type="genus" reg="Quadriops">Q.</tp:taxon-name-part> <tp:taxon-name-part taxon-name-part-type="species" reg="reticulatus">reticulatus</tp:taxon-name-part></tp:taxon-name></italic>, as all have well defined longitudinal rows of serial punctures (as opposed to uniform and randomly distributed as in <italic><tp:taxon-name><tp:taxon-name-part taxon-name-part-type="genus" reg="Quadriops">Q.</tp:taxon-name-part> <tp:taxon-name-part taxon-name-part-type="species" reg="acroreius">acroreius</tp:taxon-name-part></tp:taxon-name></italic> and <italic><tp:taxon-name><tp:taxon-name-part taxon-name-part-type="genus" reg="Quadriops">Q.</tp:taxon-name-part> <tp:taxon-name-part taxon-name-part-type="species" reg="dentatus">dentatus</tp:taxon-name-part></tp:taxon-name></italic>, see Fig. <xref ref-type="fig" rid="F1">1</xref>), and the serial punctures are conspicuously larger than the punctures on the interstrial surface (as opposed to similarly large as in <italic><tp:taxon-name><tp:taxon-name-part taxon-name-part-type="genus" reg="Quadriops">Q.</tp:taxon-name-part> <tp:taxon-name-part taxon-name-part-type="species" reg="clusia">clusia</tp:taxon-name-part></tp:taxon-name></italic>, see Fig. <xref ref-type="fig" rid="F6">6</xref>). It can be separated from <italic><tp:taxon-name><tp:taxon-name-part taxon-name-part-type="genus" reg="Quadriops">Q.</tp:taxon-name-part> <tp:taxon-name-part taxon-name-part-type="species" reg="reticulatus">reticulatus</tp:taxon-name-part></tp:taxon-name></italic> by the dorsal outline of the body being nearly flat (as opposed to uniformly convex), and the surface of the pseudepipleura posteriorly markedly canaliculated (see Fig. <xref ref-type="fig" rid="F2">2G</xref>; as opposed to smooth). <italic><tp:taxon-name><tp:taxon-name-part taxon-name-part-type="genus" reg="Quadriops">Q.</tp:taxon-name-part> <tp:taxon-name-part taxon-name-part-type="species" reg="similaris">similaris</tp:taxon-name-part></tp:taxon-name></italic> can be distinguished from <italic><tp:taxon-name><tp:taxon-name-part taxon-name-part-type="genus" reg="Quadriops">Q.</tp:taxon-name-part> <tp:taxon-name-part taxon-name-part-type="species" reg="depressus">depressus</tp:taxon-name-part></tp:taxon-name></italic> by the angulate shape of the apex of the parameres (see Fig. <xref ref-type="fig" rid="F8">8</xref>; as opposed to rounded, as in Fig. <xref ref-type="fig" rid="F7">7A–D</xref>).</p></tp:treatment-sec><tp:treatment-sec sec-type="redescription" id="SECID0E5MAI"><title>Redescription.</title><p>Body length 2.2–2.6 mm, width 1.4–1.6 mm. Body elongate oval, moderately convex, with dorsal outline nearly flat. General coloration reddish brown, with sides of pronotum and clypeus only slightly paler. Surface of clypeus, frons and sides of pronotum reticulated. Elevation of mesoventrite with transverse ridge usually rather sharp, curved to somewhat roof-like shaped. Elytra with ten well defined <!--PageBreak--><!--PageBreak-->longitudinal rows of serial punctures; punctures on the interstrial surface noticeably smaller than serial punctures; surface of pseudepipleura anteriorly undulated, posteriorly markedly canaliculated. Metafemora with pubescence only along proximal 1/5 of anterior margin. Aedeagus (Fig. <xref ref-type="fig" rid="F8">8</xref>) with parameres usually longer than median lobe; parameres with outer margins straight to slightly convex along basal 3/4, then distinctly curved inwards at apical 1/4, or gradually curved from midlength; preapical area of inner margin of parameres concave; apex narrowly rounded, forming an acute angle pointing towards apex of aedeagus. Median lobe with lateral margins straight to somewhat sinuated, either parallel along basal 2/3 or converging from base; apex of aedeagus variable, wide to narrow, angulated to rounded; gonopore usually semicircu<!--PageBreak-->lar. Basal piece as long as 0.6-times the length of the median lobe, with lateral margins straight to sinuate; manubrium 0.3 times the length and clearly narrower than the basal piece at its base.</p></tp:treatment-sec><tp:treatment-sec sec-type="variation" id="SECID0ENNAI"><title>Variation.</title><p>There is variation in the shape and sharpness of the transverse ridge; the general shape of the aedeagus is consistent within the species, but varies in specific characters: shape of outer margins of parameres, width and shape of apex of parameres, shape of apex of aedeagus. There is one male specimen from Suriname (Collecting event SUR1F99 070; see Fig. <xref ref-type="fig" rid="F8">8H</xref>) in which the median lobe is longer than the parameres and the gonopore is rather oval.</p></tp:treatment-sec><tp:treatment-sec sec-type="distribution" id="SECID0EXNAI"><title>Distribution.</title><p>Brazil (Amazonas), French Guiana, Guyana, Suriname, Venezuela (Bolívar). See Fig. <xref ref-type="fig" rid="F9">9C</xref>.</p><fig id="F9" position="float" orientation="portrait"><label>Figure 9.</label><caption><p>Distribution of <italic><tp:taxon-name><tp:taxon-name-part taxon-name-part-type="genus" reg="Quadriops">Quadriops</tp:taxon-name-part></tp:taxon-name></italic> spp.: <bold>A</bold> <italic><tp:taxon-name><tp:taxon-name-part taxon-name-part-type="genus" reg="Quadriops">Q.</tp:taxon-name-part> <tp:taxon-name-part taxon-name-part-type="species" reg="depressus">depressus</tp:taxon-name-part></tp:taxon-name></italic> (circles), <italic><tp:taxon-name><tp:taxon-name-part taxon-name-part-type="genus" reg="Quadriops">Q.</tp:taxon-name-part> <tp:taxon-name-part taxon-name-part-type="species" reg="reticulatus">reticulatus</tp:taxon-name-part></tp:taxon-name></italic> (triangles) <bold>B</bold> <italic><tp:taxon-name><tp:taxon-name-part taxon-name-part-type="genus" reg="Quadriops">Q.</tp:taxon-name-part> <tp:taxon-name-part taxon-name-part-type="species" reg="acroreius">acroreius</tp:taxon-name-part></tp:taxon-name></italic> (circles), <italic><tp:taxon-name><tp:taxon-name-part taxon-name-part-type="genus" reg="Quadriops">Q.</tp:taxon-name-part> <tp:taxon-name-part taxon-name-part-type="species" reg="clusia">clusia</tp:taxon-name-part></tp:taxon-name></italic> (squares), <italic><tp:taxon-name><tp:taxon-name-part taxon-name-part-type="genus" reg="Quadriops">Q.</tp:taxon-name-part> <tp:taxon-name-part taxon-name-part-type="species" reg="dentatus">dentatus</tp:taxon-name-part></tp:taxon-name></italic> (triangles) <bold>C</bold> <italic><tp:taxon-name><tp:taxon-name-part taxon-name-part-type="genus" reg="Quadriops">Q.</tp:taxon-name-part> <tp:taxon-name-part taxon-name-part-type="species" reg="similaris">similaris</tp:taxon-name-part></tp:taxon-name></italic>.</p></caption><graphic xmlns:xlink="http://www.w3.org/1999/xlink" xlink:href="zookeys-705-115-g009.jpg" id="oo_159232.jpg" position="float" orientation="portrait" xlink:type="simple"/></fig></tp:treatment-sec><tp:treatment-sec sec-type="biology" id="SECID0EYQAI"><title>Biology.</title><p>Most specimens were collected in flight intercept traps. The species was also collected on the refuse pile of the ant <italic><tp:taxon-name><tp:taxon-name-part taxon-name-part-type="genus" reg="Acromyrmex">Acromyrmex</tp:taxon-name-part> <tp:taxon-name-part taxon-name-part-type="species" reg="hystrix">hystrix</tp:taxon-name-part></tp:taxon-name></italic>, under fermenting bark and by fogging a splintered tree trunk. <italic><tp:taxon-name><tp:taxon-name-part taxon-name-part-type="genus" reg="Quadriops">Q.</tp:taxon-name-part> <tp:taxon-name-part taxon-name-part-type="species" reg="similaris">similaris</tp:taxon-name-part></tp:taxon-name></italic> has been collected at elevations between 25 and 350 m.</p></tp:treatment-sec><tp:treatment-sec sec-type="remarks" id="SECID0EURAI"><title>Remarks.</title><p>The male of <italic><tp:taxon-name><tp:taxon-name-part taxon-name-part-type="genus" reg="Quadriops">Q.</tp:taxon-name-part> <tp:taxon-name-part taxon-name-part-type="species" reg="similaris">similaris</tp:taxon-name-part></tp:taxon-name></italic> was unknown until now. Specimens collected in Guiana were recognized as belonging to this species by the posteriorly markedly canaliculated pseudepipleura, a character shared with <italic><tp:taxon-name><tp:taxon-name-part taxon-name-part-type="genus" reg="Quadriops">Q.</tp:taxon-name-part> <tp:taxon-name-part taxon-name-part-type="species" reg="depressus">depressus</tp:taxon-name-part></tp:taxon-name></italic>. There are no consistent external characters that distinguish both species, but the shape of the apex of the parameres is remarkably different.</p><fig id="F10" position="float" orientation="portrait"><label>Figure 10.</label><caption><p>Habitat of <italic><tp:taxon-name><tp:taxon-name-part taxon-name-part-type="genus" reg="Quadriops">Quadriops</tp:taxon-name-part> <tp:taxon-name-part taxon-name-part-type="species" reg="clusia">clusia</tp:taxon-name-part></tp:taxon-name></italic> sp. n.: <bold>A</bold> <tp:taxon-name><tp:taxon-name-part taxon-name-part-type="genus" reg="Clusia">Clusia</tp:taxon-name-part> <tp:taxon-name-part taxon-name-part-type="uncertainty-rank">cf.</tp:taxon-name-part> <tp:taxon-name-part taxon-name-part-type="species" reg="grandiflora">grandiflora</tp:taxon-name-part></tp:taxon-name> on the forest floor, collecting event GY14-0312-04A <bold>B</bold> A specimen of <italic><tp:taxon-name><tp:taxon-name-part taxon-name-part-type="genus" reg="Quadriops">Quadriops</tp:taxon-name-part> <tp:taxon-name-part taxon-name-part-type="species" reg="clusia">clusia</tp:taxon-name-part></tp:taxon-name></italic> sp. n. crawling on the surface of a rotting <italic><tp:taxon-name><tp:taxon-name-part taxon-name-part-type="genus" reg="Clusia">Clusia</tp:taxon-name-part></tp:taxon-name></italic> fruit, collecting event GY14-0312-04A <bold>C</bold> <tp:taxon-name><tp:taxon-name-part taxon-name-part-type="genus" reg="Clusia">Clusia</tp:taxon-name-part> <tp:taxon-name-part taxon-name-part-type="uncertainty-rank">cf.</tp:taxon-name-part> <tp:taxon-name-part taxon-name-part-type="species" reg="nemorosa">nemorosa</tp:taxon-name-part></tp:taxon-name> in Brownsberg Nature Park, Suriname on which <italic><tp:taxon-name><tp:taxon-name-part taxon-name-part-type="genus" reg="Quadriops">Quadriops</tp:taxon-name-part> <tp:taxon-name-part taxon-name-part-type="species" reg="clusia">clusia</tp:taxon-name-part></tp:taxon-name></italic> sp. n. was collected <bold>D</bold> Collecting <italic><tp:taxon-name><tp:taxon-name-part taxon-name-part-type="genus" reg="Quadriops">Quadriops</tp:taxon-name-part></tp:taxon-name></italic> and other terrestrial hydrophilid specimens by submerging collected rotting <italic><tp:taxon-name><tp:taxon-name-part taxon-name-part-type="genus" reg="Clusia">Clusia</tp:taxon-name-part></tp:taxon-name></italic> fruits in pans of water and waiting for the beetles to float to the surface, collecting event SR17-0322-03A.</p></caption><graphic xmlns:xlink="http://www.w3.org/1999/xlink" xlink:href="zookeys-705-115-g010.jpg" id="oo_159233.jpg" position="float" orientation="portrait" xlink:type="simple"/></fig></tp:treatment-sec><tp:treatment-sec><!--Section generated to contain objects referenced in tp:taxon-treatment.--><fig id="F2" position="float" orientation="portrait"><label>Figure 2.</label><caption><p>Habitus and labels of <italic><tp:taxon-name><tp:taxon-name-part taxon-name-part-type="genus" reg="Quadriops">Quadriops</tp:taxon-name-part></tp:taxon-name></italic> spp.: <italic><tp:taxon-name><tp:taxon-name-part taxon-name-part-type="genus" reg="Quadriops">Q.</tp:taxon-name-part> <tp:taxon-name-part taxon-name-part-type="species" reg="depressus">depressus</tp:taxon-name-part></tp:taxon-name></italic> (holotype): <bold>A</bold> dorsal view <bold>B</bold> lateral view <bold>C</bold> ventral view <bold>D</bold> labels; <italic><tp:taxon-name><tp:taxon-name-part taxon-name-part-type="genus" reg="Quadriops">Q.</tp:taxon-name-part> <tp:taxon-name-part taxon-name-part-type="species" reg="similaris">similaris</tp:taxon-name-part></tp:taxon-name></italic> (paratype): <bold>E</bold> dorsal view <bold>F</bold> lateral view <bold>G</bold> ventral view <bold>H</bold> labels. Scale bar 1 mm.</p></caption><graphic xmlns:xlink="http://www.w3.org/1999/xlink" xlink:href="zookeys-705-115-g002.jpg" id="oo_159225.jpg" position="float" orientation="portrait" xlink:type="simple"/></fig><fig id="F8" position="float" orientation="portrait"><label>Figure 8.</label><caption><p>Aedeagus of <italic><tp:taxon-name><tp:taxon-name-part taxon-name-part-type="genus" reg="Quadriops">Quadriops</tp:taxon-name-part> <tp:taxon-name-part taxon-name-part-type="species" reg="similaris">similaris</tp:taxon-name-part></tp:taxon-name></italic>: <bold>A</bold> SURINAME: Marowijne: Palumeu [SUR1F99 164] <bold>B</bold> GUYANA: Iwokrama Forest [GUY1BF01 005] <bold>C</bold> BRASIL: Manaus <bold>D</bold> SURINAME: Marowijne: Palumeu [SUR1F99 182] <bold>E</bold> FRENCH GUIANA: Roura [FG1AB97 027] <bold>F</bold> GUYANA: Iwokrama Forest [GUY1BF01 105] <bold>G</bold> FRENCH GUIANA: Cayenne: [FG1AB97 171] <bold>H</bold> SURINAME: Saramacca [SUR1F99 070]. Scale bar 0.1 mm.</p></caption><graphic xmlns:xlink="http://www.w3.org/1999/xlink" xlink:href="zookeys-705-115-g008.jpg" id="oo_159230.jpg" position="float" orientation="portrait" xlink:type="simple"/></fig><fig id="F1" position="float" orientation="portrait"><label>Figure 1.</label><caption><p>Habitus and labels of <italic><tp:taxon-name><tp:taxon-name-part taxon-name-part-type="genus" reg="Quadriops">Quadriops</tp:taxon-name-part></tp:taxon-name></italic> spp.: <italic><tp:taxon-name><tp:taxon-name-part taxon-name-part-type="genus" reg="Quadriops">Q.</tp:taxon-name-part> <tp:taxon-name-part taxon-name-part-type="species" reg="dentatus">dentatus</tp:taxon-name-part></tp:taxon-name></italic> (holotype): <bold>A</bold> dorsal view <bold>B</bold> lateral view <bold>C</bold> ventral view <bold>D</bold> labels; <italic><tp:taxon-name><tp:taxon-name-part taxon-name-part-type="genus" reg="Quadriops">Q.</tp:taxon-name-part> <tp:taxon-name-part taxon-name-part-type="species" reg="acroreius">acroreius</tp:taxon-name-part></tp:taxon-name></italic> sp. n. (holotype): <bold>E</bold> dorsal view <bold>F</bold> lateral view <bold>G</bold> ventral view <bold>H</bold> labels. Scale bar 1 mm.</p></caption><graphic xmlns:xlink="http://www.w3.org/1999/xlink" xlink:href="zookeys-705-115-g001.jpg" id="oo_159224.jpg" position="float" orientation="portrait" xlink:type="simple"/></fig><fig id="F6" position="float" orientation="portrait"><label>Figure 6.</label><caption><p>SEM of elytral punctures: <bold>A</bold> <italic><tp:taxon-name><tp:taxon-name-part taxon-name-part-type="genus" reg="Quadriops">Q.</tp:taxon-name-part> <tp:taxon-name-part taxon-name-part-type="species" reg="clusia">clusia</tp:taxon-name-part></tp:taxon-name></italic> <bold>B</bold> <italic><tp:taxon-name><tp:taxon-name-part taxon-name-part-type="genus" reg="Quadriops">Q.</tp:taxon-name-part> <tp:taxon-name-part taxon-name-part-type="species" reg="reticulatus">reticulatus</tp:taxon-name-part></tp:taxon-name></italic>. Scale bar: 50 µm. Black arrows point to serial punctures. White arrows point to interstrial punctures.</p></caption><graphic xmlns:xlink="http://www.w3.org/1999/xlink" xlink:href="zookeys-705-115-g006.jpg" id="oo_159229.jpg" position="float" orientation="portrait" xlink:type="simple"/></fig><fig id="F7" position="float" orientation="portrait"><label>Figure 7.</label><caption><p>Aedeagus of <italic><tp:taxon-name><tp:taxon-name-part taxon-name-part-type="genus" reg="Quadriops">Quadriops</tp:taxon-name-part></tp:taxon-name></italic> spp.: <italic><tp:taxon-name><tp:taxon-name-part taxon-name-part-type="genus" reg="Quadriops">Q.</tp:taxon-name-part> <tp:taxon-name-part taxon-name-part-type="species" reg="depressus">depressus</tp:taxon-name-part></tp:taxon-name></italic>: <bold>A</bold> holotype <bold>B</bold> ‘<italic><tp:taxon-name><tp:taxon-name-part taxon-name-part-type="species" reg="politus">politus</tp:taxon-name-part></tp:taxon-name></italic>’ holotype <bold>C</bold> ‘<italic><tp:taxon-name><tp:taxon-name-part taxon-name-part-type="species" reg="amazonensis">amazonensis</tp:taxon-name-part></tp:taxon-name></italic>’ holotype <bold>D</bold> VENEZUELA: Amazonas: Cerro de la Neblina; <italic><tp:taxon-name><tp:taxon-name-part taxon-name-part-type="genus" reg="Quadriops">Q.</tp:taxon-name-part> <tp:taxon-name-part taxon-name-part-type="species" reg="reticulatus">reticulatus</tp:taxon-name-part></tp:taxon-name></italic>: <bold>E</bold> holotype <bold>F</bold> PANAMA: Chiriquí <bold>G</bold> COSTA RICA: Puntarenas [CR1ABF00 059] <bold>H</bold> COSTA RICA, Heredia [CR-11TN/16/016]; <italic><tp:taxon-name><tp:taxon-name-part taxon-name-part-type="genus" reg="Quadriops">Q.</tp:taxon-name-part> <tp:taxon-name-part taxon-name-part-type="species" reg="clusia">clusia</tp:taxon-name-part></tp:taxon-name></italic> <bold>I</bold> BRAZIL: Manaus <bold>J</bold> GUYANA, Upper Potaro [GY14-0312-04A] <bold>K</bold> GUYANA, Ayanganna Airstrip [GY14-0317-01B]. Scale bar 0.1 mm.</p></caption><graphic xmlns:xlink="http://www.w3.org/1999/xlink" xlink:href="zookeys-705-115-g007.jpg" id="oo_159231.jpg" position="float" orientation="portrait" xlink:type="simple"/></fig></tp:treatment-sec></tp:taxon-treatment>
